# Supplementary material for: CamRegBase: a gene regulation database for the biofuel crop, Camelina sativa
Source: Database (Oxford). 2020 Dec 11;2020:baaa075. doi: 10.1093/database/baaa075 (PMC7731927; doi:10.1093/database/baaa075)
Supplement: baaa075_Supp [file baaa075_supp.zip]

Archive with 3 entries (3 files):
- Supp_Table 3.xlsx
- Supp_Table 1.xlsx
- Supp_Table 2.xlsx
