# Supplementary material for: CamRegBase: a gene regulation database for the biofuel crop, Camelina sativa
Source: Database (Oxford). 2020 Dec 11;2020:baaa075. doi: 10.1093/database/baaa075 (PMC7731927; doi:10.1093/database/baaa075)
Supplement: baaa075_Supp [file baaa075_supp.zip › Supp_Table 3.xlsx]

## Sheet: Sheet1
Supplemental table 3. TF and Co-regulators present on CamRegBase
GeneID	Family	Type (TF or CoR)	Reference
Csa01g022550	PHD	CoR	Kagale et al., 2016
Csa04g065610	AUX/IAA	CoR	Kagale et al., 2016
Csa05g002640	AUX/IAA	CoR	Kagale et al., 2016
Csa06g053040	AUX/IAA	CoR	Kagale et al., 2016
Csa19g027060	PHD	CoR	Kagale et al., 2016
Csa05g094000	AUX/IAA	CoR	Kagale et al., 2016
Csa06g025270	SWI/SNF-BAF60b	CoR	Kagale et al., 2016
Csa09g058090	SWI/SNF-BAF60b	CoR	Kagale et al., 2016
Csa19g051060	SWI/SNF-BAF60b	CoR	Kagale et al., 2016
Csa10g012630	PHD	CoR	Kagale et al., 2016
Csa11g013560	PHD	CoR	Kagale et al., 2016
Csa12g017300	PHD	CoR	Kagale et al., 2016
Csa03g031590	ABI3VP1	TF	Kagale et al., 2016
Csa14g035910	ABI3VP1	TF	Kagale et al., 2016
Csa17g039140	ABI3VP1	TF	Kagale et al., 2016
Csa07g012680	ABI3VP1	TF	Kagale et al., 2016
Csa16g014430	ABI3VP1	TF	Kagale et al., 2016
Csa01g030760	ABI3VP1	TF	Kagale et al., 2016
Csa15g050420	ABI3VP1	TF	Kagale et al., 2016
Csa19g036630	ABI3VP1	TF	Kagale et al., 2016
Csa04g012470	ABI3VP1	TF	Kagale et al., 2016
Csa06g006590	ABI3VP1	TF	Kagale et al., 2016
Csa09g011440	ABI3VP1	TF	Kagale et al., 2016
Csa10g021830	ABI3VP1	TF	Kagale et al., 2016
Csa11g024840	ABI3VP1	TF	Kagale et al., 2016
Csa12g036740	ABI3VP1	TF	Kagale et al., 2016
Csa10g010470	ABI3VP1	TF	Kagale et al., 2016
Csa11g011280	ABI3VP1	TF	Kagale et al., 2016
Csa12g014010	ABI3VP1	TF	Kagale et al., 2016
Csa03g018260	Alfin-like	TF	Current work
Csa04g008010	Alfin-like	TF	Current work
Csa04g021210	Alfin-like	TF	Current work
Csa06g002600	Alfin-like	TF	Current work
Csa06g014130	Alfin-like	TF	Current work
Csa08g014320	Alfin-like	TF	Current work
Csa08g024030	Alfin-like	TF	Current work
Csa08g058850	Alfin-like	TF	Current work
Csa09g004790	Alfin-like	TF	Current work
Csa09g029480	Alfin-like	TF	Current work
Csa13g007610	Alfin-like	TF	Current work
Csa13g023420	Alfin-like	TF	Current work
Csa13g034220	Alfin-like	TF	Current work
Csa14g017550	Alfin-like	TF	Current work
Csa15g014080	Alfin-like	TF	Current work
Csa15g014930	Alfin-like	TF	Current work
Csa16g035190	Alfin-like	TF	Current work
Csa17g019940	Alfin-like	TF	Current work
Csa19g015250	Alfin-like	TF	Current work
Csa19g034080	Alfin-like	TF	Current work
Csa20g006880	Alfin-like	TF	Current work
Csa20g032450	Alfin-like	TF	Current work
Csa20g051590	Alfin-like	TF	Current work
Csa02g075520	AP2	TF	Kagale et al., 2016
Csa11g103760	AP2	TF	Kagale et al., 2016
Csa18g040290	AP2	TF	Kagale et al., 2016
Csa03g019870	AP2-EREBP	TF	Kagale et al., 2016
Csa14g020190	AP2-EREBP	TF	Kagale et al., 2016
Csa17g021650	AP2-EREBP	TF	Kagale et al., 2016
Csa03g029600	AP2-EREBP	TF	Kagale et al., 2016
Csa14g032910	AP2-EREBP	TF	Kagale et al., 2016
Csa17g035000	AP2-EREBP	TF	Kagale et al., 2016
Csa03g058080	AP2-EREBP	TF	Kagale et al., 2016
Csa14g059520	AP2-EREBP	TF	Kagale et al., 2016
Csa17g089940	AP2-EREBP	TF	Kagale et al., 2016
Csa16g032820	AP2-EREBP	TF	Kagale et al., 2016
Csa07g039690	AP2-EREBP	TF	Kagale et al., 2016
Csa09g077150	AP2-EREBP	TF	Kagale et al., 2016
Csa16g035260	AP2-EREBP	TF	Kagale et al., 2016
Csa07g058830	AP2-EREBP	TF	Kagale et al., 2016
Csa09g093970	AP2-EREBP	TF	Kagale et al., 2016
Csa16g049360	AP2-EREBP	TF	Kagale et al., 2016
Csa01g044020	AP2-EREBP	TF	Kagale et al., 2016
Csa19g048440	AP2-EREBP	TF	Kagale et al., 2016
Csa15g080970	AP2-EREBP	TF	Kagale et al., 2016
Csa05g036990	AP2-EREBP	TF	Kagale et al., 2016
Csa07g015990	AP2-EREBP	TF	Kagale et al., 2016
Csa16g016570	AP2-EREBP	TF	Kagale et al., 2016
Csa04g053240	AP2-EREBP	TF	Kagale et al., 2016
Csa05g014000	AP2-EREBP	TF	Kagale et al., 2016
Csa06g043210	AP2-EREBP	TF	Kagale et al., 2016
Csa04g056170	AP2-EREBP	TF	Kagale et al., 2016
Csa05g009930	AP2-EREBP	TF	Kagale et al., 2016
Csa06g047660	AP2-EREBP	TF	Kagale et al., 2016
Csa15g021160	AP2-EREBP	TF	Kagale et al., 2016
Csa01g023920	AP2-EREBP	TF	Kagale et al., 2016
Csa15g031200	AP2-EREBP	TF	Kagale et al., 2016
Csa19g028820	AP2-EREBP	TF	Kagale et al., 2016
Csa04g040400	AP2-EREBP	TF	Kagale et al., 2016
Csa06g028810	AP2-EREBP	TF	Kagale et al., 2016
Csa09g064030	AP2-EREBP	TF	Kagale et al., 2016
Csa04g041170	AP2-EREBP	TF	Kagale et al., 2016
Csa06g029500	AP2-EREBP	TF	Kagale et al., 2016
Csa09g065810	AP2-EREBP	TF	Kagale et al., 2016
Csa11g021130	AP2-EREBP	TF	Kagale et al., 2016
Csa10g003930	AP2-EREBP	TF	Kagale et al., 2016
Csa11g004440	AP2-EREBP	TF	Kagale et al., 2016
Csa12g004190	AP2-EREBP	TF	Kagale et al., 2016
Csa10g003350	AP2-EREBP	TF	Kagale et al., 2016
Csa11g003790	AP2-EREBP	TF	Kagale et al., 2016
Csa12g003630	AP2-EREBP	TF	Kagale et al., 2016
Csa08g054010	AP2-EREBP	TF	Kagale et al., 2016
Csa13g012280	AP2-EREBP	TF	Kagale et al., 2016
Csa20g015840	AP2-EREBP	TF	Kagale et al., 2016
Csa08g009620	AP2-EREBP	TF	Kagale et al., 2016
Csa13g020200	AP2-EREBP	TF	Kagale et al., 2016
Csa20g025580	AP2-EREBP	TF	Kagale et al., 2016
Csa02g061860	AP2-EREBP	TF	Kagale et al., 2016
Csa11g090950	AP2-EREBP	TF	Kagale et al., 2016
Csa18g030400	AP2-EREBP	TF	Kagale et al., 2016
Csa02g067000	AP2-EREBP	TF	Kagale et al., 2016
Csa11g094020	AP2-EREBP	TF	Kagale et al., 2016
Csa18g033410	AP2-EREBP	TF	Kagale et al., 2016
Csa02g074260	AP2-EREBP	TF	Kagale et al., 2016
Csa11g102540	AP2-EREBP	TF	Kagale et al., 2016
Csa18g039070	AP2-EREBP	TF	Kagale et al., 2016
Csa17g016820	AP2/ERF-AP2	TF	Current work & Kagale et al., 2016
Csa16g057110	AP2/ERF-AP2	TF	Current work & Kagale et al., 2016
Csa16g041380	AP2/ERF-AP2	TF	Current work & Kagale et al., 2016
Csa06g054060	AP2/ERF-AP2	TF	Current work & Kagale et al., 2016
Csa06g005470	AP2/ERF-AP2	TF	Current work & Kagale et al., 2016
Csa11g019080	AP2/ERF-AP2	TF	Current work & Kagale et al., 2016
Csa11g019070	AP2/ERF-AP2	TF	Current work & Kagale et al., 2016
Csa20g026950	AP2/ERF-AP2	TF	Current work & Kagale et al., 2016
Csa11g097420	AP2/ERF-AP2	TF	Current work & Kagale et al., 2016
Csa02g051510	AP2/ERF-AP2	TF	Current work
Csa03g001950	AP2/ERF-ERF	TF	Current work & Kagale et al., 2016
Csa14g001880	AP2/ERF-ERF	TF	Current work & Kagale et al., 2016
Csa17g001720	AP2/ERF-ERF	TF	Current work & Kagale et al., 2016
Csa03g004930	AP2/ERF-ERF	TF	Current work & Kagale et al., 2016
Csa14g004870	AP2/ERF-ERF	TF	Current work & Kagale et al., 2016
Csa17g006860	AP2/ERF-ERF	TF	Current work & Kagale et al., 2016
Csa03g005640	AP2/ERF-ERF	TF	Current work & Kagale et al., 2016
Csa14g005500	AP2/ERF-ERF	TF	Current work & Kagale et al., 2016
Csa17g007520	AP2/ERF-ERF	TF	Current work & Kagale et al., 2016
Csa03g008440	AP2/ERF-ERF	TF	Current work & Kagale et al., 2016
Csa14g007550	AP2/ERF-ERF	TF	Current work & Kagale et al., 2016
Csa17g009580	AP2/ERF-ERF	TF	Current work & Kagale et al., 2016
Csa03g016350	AP2/ERF-ERF	TF	Current work & Kagale et al., 2016
Csa14g015500	AP2/ERF-ERF	TF	Current work & Kagale et al., 2016
Csa03g016390	AP2/ERF-ERF	TF	Current work & Kagale et al., 2016
Csa14g015550	AP2/ERF-ERF	TF	Current work & Kagale et al., 2016
Csa17g016840	AP2/ERF-ERF	TF	Current work & Kagale et al., 2016
Csa03g016720	AP2/ERF-ERF	TF	Current work & Kagale et al., 2016
Csa14g015900	AP2/ERF-ERF	TF	Current work & Kagale et al., 2016
Csa17g017170	AP2/ERF-ERF	TF	Current work & Kagale et al., 2016
Csa03g016800	AP2/ERF-ERF	TF	Current work & Kagale et al., 2016
Csa14g015990	AP2/ERF-ERF	TF	Current work & Kagale et al., 2016
Csa17g017300	AP2/ERF-ERF	TF	Current work & Kagale et al., 2016
Csa03g019180	AP2/ERF-ERF	TF	Current work & Kagale et al., 2016
Csa14g018510	AP2/ERF-ERF	TF	Current work & Kagale et al., 2016
Csa17g020940	AP2/ERF-ERF	TF	Current work & Kagale et al., 2016
Csa03g023030	AP2/ERF-ERF	TF	Current work & Kagale et al., 2016
Csa14g024550	AP2/ERF-ERF	TF	Current work & Kagale et al., 2016
Csa17g025010	AP2/ERF-ERF	TF	Current work & Kagale et al., 2016
Csa03g025770	AP2/ERF-ERF	TF	Current work & Kagale et al., 2016
Csa14g027120	AP2/ERF-ERF	TF	Current work & Kagale et al., 2016
Csa17g028700	AP2/ERF-ERF	TF	Current work & Kagale et al., 2016
Csa03g026080	AP2/ERF-ERF	TF	Current work & Kagale et al., 2016
Csa14g027420	AP2/ERF-ERF	TF	Current work & Kagale et al., 2016
Csa17g029140	AP2/ERF-ERF	TF	Current work & Kagale et al., 2016
Csa14g028010	AP2/ERF-ERF	TF	Current work & Kagale et al., 2016
Csa17g029750	AP2/ERF-ERF	TF	Current work & Kagale et al., 2016
Csa03g026820	AP2/ERF-ERF	TF	Current work & Kagale et al., 2016
Csa14g029210	AP2/ERF-ERF	TF	Current work & Kagale et al., 2016
Csa17g030040	AP2/ERF-ERF	TF	Current work & Kagale et al., 2016
Csa03g030110	AP2/ERF-ERF	TF	Current work & Kagale et al., 2016
Csa14g034470	AP2/ERF-ERF	TF	Current work & Kagale et al., 2016
Csa17g035540	AP2/ERF-ERF	TF	Current work & Kagale et al., 2016
Csa03g031420	AP2/ERF-ERF	TF	Current work & Kagale et al., 2016
Csa14g035750	AP2/ERF-ERF	TF	Current work & Kagale et al., 2016
Csa17g037980	AP2/ERF-ERF	TF	Current work & Kagale et al., 2016
Csa03g031670	AP2/ERF-ERF	TF	Current work & Kagale et al., 2016
Csa14g036000	AP2/ERF-ERF	TF	Current work & Kagale et al., 2016
Csa17g039220	AP2/ERF-ERF	TF	Current work & Kagale et al., 2016
Csa03g031680	AP2/ERF-ERF	TF	Current work & Kagale et al., 2016
Csa14g036010	AP2/ERF-ERF	TF	Current work & Kagale et al., 2016
Csa17g039230	AP2/ERF-ERF	TF	Current work & Kagale et al., 2016
Csa03g037970	AP2/ERF-ERF	TF	Current work & Kagale et al., 2016
Csa14g043650	AP2/ERF-ERF	TF	Current work & Kagale et al., 2016
Csa17g057080	AP2/ERF-ERF	TF	Current work & Kagale et al., 2016
Csa03g039280	AP2/ERF-ERF	TF	Current work & Kagale et al., 2016
Csa14g047200	AP2/ERF-ERF	TF	Current work & Kagale et al., 2016
Csa03g046520	AP2/ERF-ERF	TF	Current work & Kagale et al., 2016
Csa17g069360	AP2/ERF-ERF	TF	Current work & Kagale et al., 2016
Csa03g047150	AP2/ERF-ERF	TF	Current work & Kagale et al., 2016
Csa14g049500	AP2/ERF-ERF	TF	Current work & Kagale et al., 2016
Csa17g071150	AP2/ERF-ERF	TF	Current work & Kagale et al., 2016
Csa03g050750	AP2/ERF-ERF	TF	Current work & Kagale et al., 2016
Csa14g050910	AP2/ERF-ERF	TF	Current work & Kagale et al., 2016
Csa17g071560	AP2/ERF-ERF	TF	Current work & Kagale et al., 2016
Csa03g054960	AP2/ERF-ERF	TF	Current work & Kagale et al., 2016
Csa14g054960	AP2/ERF-ERF	TF	Current work & Kagale et al., 2016
Csa17g080750	AP2/ERF-ERF	TF	Current work & Kagale et al., 2016
Csa03g056620	AP2/ERF-ERF	TF	Current work & Kagale et al., 2016
Csa14g058970	AP2/ERF-ERF	TF	Current work & Kagale et al., 2016
Csa17g088380	AP2/ERF-ERF	TF	Current work & Kagale et al., 2016
Csa03g060340	AP2/ERF-ERF	TF	Current work & Kagale et al., 2016
Csa14g063540	AP2/ERF-ERF	TF	Current work & Kagale et al., 2016
Csa17g093440	AP2/ERF-ERF	TF	Current work & Kagale et al., 2016
Csa03g061220	AP2/ERF-ERF	TF	Current work & Kagale et al., 2016
Csa14g064560	AP2/ERF-ERF	TF	Current work & Kagale et al., 2016
Csa17g094420	AP2/ERF-ERF	TF	Current work & Kagale et al., 2016
Csa07g064370	AP2/ERF-ERF	TF	Current work & Kagale et al., 2016
Csa09g097740	AP2/ERF-ERF	TF	Current work & Kagale et al., 2016
Csa16g055760	AP2/ERF-ERF	TF	Current work & Kagale et al., 2016
Csa07g065920	AP2/ERF-ERF	TF	Current work & Kagale et al., 2016
Csa09g099240	AP2/ERF-ERF	TF	Current work & Kagale et al., 2016
Csa05g084960	AP2/ERF-ERF	TF	Current work & Kagale et al., 2016
Csa07g034230	AP2/ERF-ERF	TF	Current work & Kagale et al., 2016
Csa16g028570	AP2/ERF-ERF	TF	Current work & Kagale et al., 2016
Csa07g038040	AP2/ERF-ERF	TF	Current work & Kagale et al., 2016
Csa09g072460	AP2/ERF-ERF	TF	Current work & Kagale et al., 2016
Csa07g038420	AP2/ERF-ERF	TF	Current work & Kagale et al., 2016
Csa09g072810	AP2/ERF-ERF	TF	Current work & Kagale et al., 2016
Csa16g034170	AP2/ERF-ERF	TF	Current work & Kagale et al., 2016
Csa07g038500	AP2/ERF-ERF	TF	Current work & Kagale et al., 2016
Csa09g072890	AP2/ERF-ERF	TF	Current work & Kagale et al., 2016
Csa16g034230	AP2/ERF-ERF	TF	Current work & Kagale et al., 2016
Csa07g039450	AP2/ERF-ERF	TF	Current work & Kagale et al., 2016
Csa09g075950	AP2/ERF-ERF	TF	Current work & Kagale et al., 2016
Csa16g035050	AP2/ERF-ERF	TF	Current work & Kagale et al., 2016
Csa07g046360	AP2/ERF-ERF	TF	Current work & Kagale et al., 2016
Csa09g079510	AP2/ERF-ERF	TF	Current work & Kagale et al., 2016
Csa16g038820	AP2/ERF-ERF	TF	Current work & Kagale et al., 2016
Csa07g046990	AP2/ERF-ERF	TF	Current work & Kagale et al., 2016
Csa09g080130	AP2/ERF-ERF	TF	Current work & Kagale et al., 2016
Csa16g039440	AP2/ERF-ERF	TF	Current work & Kagale et al., 2016
Csa07g049820	AP2/ERF-ERF	TF	Current work & Kagale et al., 2016
Csa09g083920	AP2/ERF-ERF	TF	Current work & Kagale et al., 2016
Csa07g050320	AP2/ERF-ERF	TF	Current work & Kagale et al., 2016
Csa16g041830	AP2/ERF-ERF	TF	Current work & Kagale et al., 2016
Csa07g050740	AP2/ERF-ERF	TF	Current work & Kagale et al., 2016
Csa09g084870	AP2/ERF-ERF	TF	Current work & Kagale et al., 2016
Csa16g042310	AP2/ERF-ERF	TF	Current work & Kagale et al., 2016
Csa07g059260	AP2/ERF-ERF	TF	Current work & Kagale et al., 2016
Csa09g094380	AP2/ERF-ERF	TF	Current work & Kagale et al., 2016
Csa16g049830	AP2/ERF-ERF	TF	Current work & Kagale et al., 2016
Csa19g047670	AP2/ERF-ERF	TF	Current work & Kagale et al., 2016
Csa07g052310	AP2/ERF-ERF	TF	Current work & Kagale et al., 2016
Csa09g086530	AP2/ERF-ERF	TF	Current work & Kagale et al., 2016
Csa16g043950	AP2/ERF-ERF	TF	Current work & Kagale et al., 2016
Csa07g053370	AP2/ERF-ERF	TF	Current work & Kagale et al., 2016
Csa09g087620	AP2/ERF-ERF	TF	Current work & Kagale et al., 2016
Csa16g045070	AP2/ERF-ERF	TF	Current work & Kagale et al., 2016
Csa07g056840	AP2/ERF-ERF	TF	Current work & Kagale et al., 2016
Csa09g092030	AP2/ERF-ERF	TF	Current work & Kagale et al., 2016
Csa16g047450	AP2/ERF-ERF	TF	Current work & Kagale et al., 2016
Csa05g030070	AP2/ERF-ERF	TF	Current work & Kagale et al., 2016
Csa07g011660	AP2/ERF-ERF	TF	Current work & Kagale et al., 2016
Csa16g012390	AP2/ERF-ERF	TF	Current work & Kagale et al., 2016
Csa05g021640	AP2/ERF-ERF	TF	Current work & Kagale et al., 2016
Csa07g007670	AP2/ERF-ERF	TF	Current work & Kagale et al., 2016
Csa16g007510	AP2/ERF-ERF	TF	Current work & Kagale et al., 2016
Csa04g049100	AP2/ERF-ERF	TF	Current work & Kagale et al., 2016
Csa05g018500	AP2/ERF-ERF	TF	Current work & Kagale et al., 2016
Csa06g038270	AP2/ERF-ERF	TF	Current work & Kagale et al., 2016
Csa04g049950	AP2/ERF-ERF	TF	Current work & Kagale et al., 2016
Csa05g017590	AP2/ERF-ERF	TF	Current work & Kagale et al., 2016
Csa04g052070	AP2/ERF-ERF	TF	Current work & Kagale et al., 2016
Csa05g015120	AP2/ERF-ERF	TF	Current work & Kagale et al., 2016
Csa06g041140	AP2/ERF-ERF	TF	Current work & Kagale et al., 2016
Csa04g054530	AP2/ERF-ERF	TF	Current work & Kagale et al., 2016
Csa05g012590	AP2/ERF-ERF	TF	Current work & Kagale et al., 2016
Csa06g044570	AP2/ERF-ERF	TF	Current work & Kagale et al., 2016
Csa04g054670	AP2/ERF-ERF	TF	Current work & Kagale et al., 2016
Csa05g012420	AP2/ERF-ERF	TF	Current work & Kagale et al., 2016
Csa06g044720	AP2/ERF-ERF	TF	Current work & Kagale et al., 2016
Csa04g062700	AP2/ERF-ERF	TF	Current work & Kagale et al., 2016
Csa05g004420	AP2/ERF-ERF	TF	Current work & Kagale et al., 2016
Csa06g051220	AP2/ERF-ERF	TF	Current work & Kagale et al., 2016
Csa04g062830	AP2/ERF-ERF	TF	Current work & Kagale et al., 2016
Csa05g004330	AP2/ERF-ERF	TF	Current work & Kagale et al., 2016
Csa06g051340	AP2/ERF-ERF	TF	Current work & Kagale et al., 2016
Csa04g065370	AP2/ERF-ERF	TF	Current work & Kagale et al., 2016
Csa05g002870	AP2/ERF-ERF	TF	Current work & Kagale et al., 2016
Csa06g052800	AP2/ERF-ERF	TF	Current work & Kagale et al., 2016
Csa04g067670	AP2/ERF-ERF	TF	Current work & Kagale et al., 2016
Csa05g001630	AP2/ERF-ERF	TF	Current work & Kagale et al., 2016
Csa01g012030	AP2/ERF-ERF	TF	Current work & Kagale et al., 2016
Csa15g014690	AP2/ERF-ERF	TF	Current work & Kagale et al., 2016
Csa19g015060	AP2/ERF-ERF	TF	Current work & Kagale et al., 2016
Csa01g016760	AP2/ERF-ERF	TF	Current work & Kagale et al., 2016
Csa15g018570	AP2/ERF-ERF	TF	Current work & Kagale et al., 2016
Csa19g020890	AP2/ERF-ERF	TF	Current work & Kagale et al., 2016
Csa01g017750	AP2/ERF-ERF	TF	Current work & Kagale et al., 2016
Csa15g019690	AP2/ERF-ERF	TF	Current work & Kagale et al., 2016
Csa19g021900	AP2/ERF-ERF	TF	Current work & Kagale et al., 2016
Csa01g018980	AP2/ERF-ERF	TF	Current work & Kagale et al., 2016
Csa19g023160	AP2/ERF-ERF	TF	Current work & Kagale et al., 2016
Csa01g019430	AP2/ERF-ERF	TF	Current work & Kagale et al., 2016
Csa15g021650	AP2/ERF-ERF	TF	Current work & Kagale et al., 2016
Csa19g023630	AP2/ERF-ERF	TF	Current work & Kagale et al., 2016
Csa15g030510	AP2/ERF-ERF	TF	Current work & Kagale et al., 2016
Csa19g028160	AP2/ERF-ERF	TF	Current work & Kagale et al., 2016
Csa01g027750	AP2/ERF-ERF	TF	Current work & Kagale et al., 2016
Csa15g044170	AP2/ERF-ERF	TF	Current work & Kagale et al., 2016
Csa19g033640	AP2/ERF-ERF	TF	Current work & Kagale et al., 2016
Csa01g027760	AP2/ERF-ERF	TF	Current work & Kagale et al., 2016
Csa15g044180	AP2/ERF-ERF	TF	Current work & Kagale et al., 2016
Csa19g033650	AP2/ERF-ERF	TF	Current work & Kagale et al., 2016
Csa01g027770	AP2/ERF-ERF	TF	Current work & Kagale et al., 2016
Csa15g044190	AP2/ERF-ERF	TF	Current work & Kagale et al., 2016
Csa19g033660	AP2/ERF-ERF	TF	Current work & Kagale et al., 2016
Csa04g011140	AP2/ERF-ERF	TF	Current work & Kagale et al., 2016
Csa09g009100	AP2/ERF-ERF	TF	Current work & Kagale et al., 2016
Csa04g035900	AP2/ERF-ERF	TF	Current work & Kagale et al., 2016
Csa06g024290	AP2/ERF-ERF	TF	Current work & Kagale et al., 2016
Csa04g044100	AP2/ERF-ERF	TF	Current work & Kagale et al., 2016
Csa06g033320	AP2/ERF-ERF	TF	Current work & Kagale et al., 2016
Csa09g070090	AP2/ERF-ERF	TF	Current work & Kagale et al., 2016
Csa05g092310	AP2/ERF-ERF	TF	Current work & Kagale et al., 2016
Csa07g004450	AP2/ERF-ERF	TF	Current work & Kagale et al., 2016
Csa16g004420	AP2/ERF-ERF	TF	Current work & Kagale et al., 2016
Csa05g093720	AP2/ERF-ERF	TF	Current work & Kagale et al., 2016
Csa07g003050	AP2/ERF-ERF	TF	Current work & Kagale et al., 2016
Csa16g003720	AP2/ERF-ERF	TF	Current work & Kagale et al., 2016
Csa02g030810	AP2/ERF-ERF	TF	Current work & Kagale et al., 2016
Csa02g020550	AP2/ERF-ERF	TF	Current work & Kagale et al., 2016
Csa08g043320	AP2/ERF-ERF	TF	Current work & Kagale et al., 2016
Csa13g048300	AP2/ERF-ERF	TF	Current work & Kagale et al., 2016
Csa10g034810	AP2/ERF-ERF	TF	Current work & Kagale et al., 2016
Csa11g043120	AP2/ERF-ERF	TF	Current work & Kagale et al., 2016
Csa12g065660	AP2/ERF-ERF	TF	Current work & Kagale et al., 2016
Csa10g033200	AP2/ERF-ERF	TF	Current work & Kagale et al., 2016
Csa11g041400	AP2/ERF-ERF	TF	Current work & Kagale et al., 2016
Csa12g062890	AP2/ERF-ERF	TF	Current work & Kagale et al., 2016
Csa10g028760	AP2/ERF-ERF	TF	Current work & Kagale et al., 2016
Csa11g032980	AP2/ERF-ERF	TF	Current work & Kagale et al., 2016
Csa12g050970	AP2/ERF-ERF	TF	Current work & Kagale et al., 2016
Csa10g027900	AP2/ERF-ERF	TF	Current work & Kagale et al., 2016
Csa11g031180	AP2/ERF-ERF	TF	Current work & Kagale et al., 2016
Csa12g047160	AP2/ERF-ERF	TF	Current work & Kagale et al., 2016
Csa10g027890	AP2/ERF-ERF	TF	Current work & Kagale et al., 2016
Csa11g031170	AP2/ERF-ERF	TF	Current work & Kagale et al., 2016
Csa12g047140	AP2/ERF-ERF	TF	Current work & Kagale et al., 2016
Csa11g029980	AP2/ERF-ERF	TF	Current work & Kagale et al., 2016
Csa10g019330	AP2/ERF-ERF	TF	Current work & Kagale et al., 2016
Csa12g030710	AP2/ERF-ERF	TF	Current work & Kagale et al., 2016
Csa10g017480	AP2/ERF-ERF	TF	Current work & Kagale et al., 2016
Csa12g027700	AP2/ERF-ERF	TF	Current work & Kagale et al., 2016
Csa10g017470	AP2/ERF-ERF	TF	Current work & Kagale et al., 2016
Csa12g027690	AP2/ERF-ERF	TF	Current work & Kagale et al., 2016
Csa10g017460	AP2/ERF-ERF	TF	Current work & Kagale et al., 2016
Csa12g027680	AP2/ERF-ERF	TF	Current work & Kagale et al., 2016
Csa10g014840	AP2/ERF-ERF	TF	Current work & Kagale et al., 2016
Csa11g016030	AP2/ERF-ERF	TF	Current work & Kagale et al., 2016
Csa12g022720	AP2/ERF-ERF	TF	Current work & Kagale et al., 2016
Csa10g014540	AP2/ERF-ERF	TF	Current work & Kagale et al., 2016
Csa11g015760	AP2/ERF-ERF	TF	Current work & Kagale et al., 2016
Csa12g022440	AP2/ERF-ERF	TF	Current work & Kagale et al., 2016
Csa10g011420	AP2/ERF-ERF	TF	Current work & Kagale et al., 2016
Csa11g012280	AP2/ERF-ERF	TF	Current work & Kagale et al., 2016
Csa12g016010	AP2/ERF-ERF	TF	Current work & Kagale et al., 2016
Csa10g009530	AP2/ERF-ERF	TF	Current work & Kagale et al., 2016
Csa11g010400	AP2/ERF-ERF	TF	Current work & Kagale et al., 2016
Csa12g013120	AP2/ERF-ERF	TF	Current work & Kagale et al., 2016
Csa10g007750	AP2/ERF-ERF	TF	Current work & Kagale et al., 2016
Csa11g007540	AP2/ERF-ERF	TF	Current work & Kagale et al., 2016
Csa12g009210	AP2/ERF-ERF	TF	Current work & Kagale et al., 2016
Csa10g002580	AP2/ERF-ERF	TF	Current work & Kagale et al., 2016
Csa11g002900	AP2/ERF-ERF	TF	Current work & Kagale et al., 2016
Csa12g002680	AP2/ERF-ERF	TF	Current work & Kagale et al., 2016
Csa08g059070	AP2/ERF-ERF	TF	Current work & Kagale et al., 2016
Csa13g007380	AP2/ERF-ERF	TF	Current work & Kagale et al., 2016
Csa20g006670	AP2/ERF-ERF	TF	Current work & Kagale et al., 2016
Csa08g057110	AP2/ERF-ERF	TF	Current work & Kagale et al., 2016
Csa13g009350	AP2/ERF-ERF	TF	Current work & Kagale et al., 2016
Csa20g009680	AP2/ERF-ERF	TF	Current work & Kagale et al., 2016
Csa08g056810	AP2/ERF-ERF	TF	Current work & Kagale et al., 2016
Csa13g009640	AP2/ERF-ERF	TF	Current work & Kagale et al., 2016
Csa20g010010	AP2/ERF-ERF	TF	Current work & Kagale et al., 2016
Csa08g002290	AP2/ERF-ERF	TF	Current work & Kagale et al., 2016
Csa13g013920	AP2/ERF-ERF	TF	Current work & Kagale et al., 2016
Csa08g002740	AP2/ERF-ERF	TF	Current work & Kagale et al., 2016
Csa13g014390	AP2/ERF-ERF	TF	Current work & Kagale et al., 2016
Csa20g017130	AP2/ERF-ERF	TF	Current work & Kagale et al., 2016
Csa08g005210	AP2/ERF-ERF	TF	Current work & Kagale et al., 2016
Csa13g015940	AP2/ERF-ERF	TF	Current work & Kagale et al., 2016
Csa20g018700	AP2/ERF-ERF	TF	Current work & Kagale et al., 2016
Csa08g005890	AP2/ERF-ERF	TF	Current work & Kagale et al., 2016
Csa13g016640	AP2/ERF-ERF	TF	Current work & Kagale et al., 2016
Csa20g019330	AP2/ERF-ERF	TF	Current work & Kagale et al., 2016
Csa08g010930	AP2/ERF-ERF	TF	Current work & Kagale et al., 2016
Csa13g021340	AP2/ERF-ERF	TF	Current work & Kagale et al., 2016
Csa20g026830	AP2/ERF-ERF	TF	Current work & Kagale et al., 2016
Csa08g011110	AP2/ERF-ERF	TF	Current work & Kagale et al., 2016
Csa13g021480	AP2/ERF-ERF	TF	Current work & Kagale et al., 2016
Csa08g013590	AP2/ERF-ERF	TF	Current work & Kagale et al., 2016
Csa13g022730	AP2/ERF-ERF	TF	Current work & Kagale et al., 2016
Csa20g030540	AP2/ERF-ERF	TF	Current work & Kagale et al., 2016
Csa08g015120	AP2/ERF-ERF	TF	Current work & Kagale et al., 2016
Csa13g025310	AP2/ERF-ERF	TF	Current work & Kagale et al., 2016
Csa08g022870	AP2/ERF-ERF	TF	Current work & Kagale et al., 2016
Csa13g031030	AP2/ERF-ERF	TF	Current work & Kagale et al., 2016
Csa20g047450	AP2/ERF-ERF	TF	Current work & Kagale et al., 2016
Csa08g023040	AP2/ERF-ERF	TF	Current work & Kagale et al., 2016
Csa13g031270	AP2/ERF-ERF	TF	Current work & Kagale et al., 2016
Csa20g048730	AP2/ERF-ERF	TF	Current work & Kagale et al., 2016
Csa08g023460	AP2/ERF-ERF	TF	Current work & Kagale et al., 2016
Csa13g033700	AP2/ERF-ERF	TF	Current work & Kagale et al., 2016
Csa20g049160	AP2/ERF-ERF	TF	Current work & Kagale et al., 2016
Csa11g071430	AP2/ERF-ERF	TF	Current work & Kagale et al., 2016
Csa18g010390	AP2/ERF-ERF	TF	Current work & Kagale et al., 2016
Csa20g067420	AP2/ERF-ERF	TF	Current work & Kagale et al., 2016
Csa11g070480	AP2/ERF-ERF	TF	Current work & Kagale et al., 2016
Csa18g009570	AP2/ERF-ERF	TF	Current work & Kagale et al., 2016
Csa20g071260	AP2/ERF-ERF	TF	Current work & Kagale et al., 2016
Csa11g064550	AP2/ERF-ERF	TF	Current work & Kagale et al., 2016
Csa18g002590	AP2/ERF-ERF	TF	Current work & Kagale et al., 2016
Csa20g081680	AP2/ERF-ERF	TF	Current work & Kagale et al., 2016
Csa11g064540	AP2/ERF-ERF	TF	Current work & Kagale et al., 2016
Csa18g002580	AP2/ERF-ERF	TF	Current work & Kagale et al., 2016
Csa20g081690	AP2/ERF-ERF	TF	Current work & Kagale et al., 2016
Csa02g037510	AP2/ERF-ERF	TF	Current work & Kagale et al., 2016
Csa11g081490	AP2/ERF-ERF	TF	Current work & Kagale et al., 2016
Csa18g020670	AP2/ERF-ERF	TF	Current work & Kagale et al., 2016
Csa11g082690	AP2/ERF-ERF	TF	Current work & Kagale et al., 2016
Csa18g022000	AP2/ERF-ERF	TF	Current work & Kagale et al., 2016
Csa02g044960	AP2/ERF-ERF	TF	Current work & Kagale et al., 2016
Csa11g083630	AP2/ERF-ERF	TF	Current work & Kagale et al., 2016
Csa18g022870	AP2/ERF-ERF	TF	Current work & Kagale et al., 2016
Csa02g045000	AP2/ERF-ERF	TF	Current work & Kagale et al., 2016
Csa11g083670	AP2/ERF-ERF	TF	Current work & Kagale et al., 2016
Csa18g022900	AP2/ERF-ERF	TF	Current work & Kagale et al., 2016
Csa02g049610	AP2/ERF-ERF	TF	Current work & Kagale et al., 2016
Csa11g085120	AP2/ERF-ERF	TF	Current work & Kagale et al., 2016
Csa18g024300	AP2/ERF-ERF	TF	Current work & Kagale et al., 2016
Csa02g068560	AP2/ERF-ERF	TF	Current work & Kagale et al., 2016
Csa18g034930	AP2/ERF-ERF	TF	Current work & Kagale et al., 2016
Csa02g068570	AP2/ERF-ERF	TF	Current work & Kagale et al., 2016
Csa11g097430	AP2/ERF-ERF	TF	Current work & Kagale et al., 2016
Csa18g034940	AP2/ERF-ERF	TF	Current work & Kagale et al., 2016
Csa02g069920	AP2/ERF-ERF	TF	Current work & Kagale et al., 2016
Csa11g098720	AP2/ERF-ERF	TF	Current work & Kagale et al., 2016
Csa18g035290	AP2/ERF-ERF	TF	Current work & Kagale et al., 2016
Csa02g074000	AP2/ERF-ERF	TF	Current work & Kagale et al., 2016
Csa11g101890	AP2/ERF-ERF	TF	Current work & Kagale et al., 2016
Csa18g038450	AP2/ERF-ERF	TF	Current work & Kagale et al., 2016
Csa02g073560	AP2/ERF-ERF	TF	Current work & Kagale et al., 2016
Csa11g102320	AP2/ERF-ERF	TF	Current work & Kagale et al., 2016
Csa18g038830	AP2/ERF-ERF	TF	Current work & Kagale et al., 2016
Csa02g075710	AP2/ERF-ERF	TF	Current work & Kagale et al., 2016
Csa11g103920	AP2/ERF-ERF	TF	Current work & Kagale et al., 2016
Csa18g040520	AP2/ERF-ERF	TF	Current work & Kagale et al., 2016
Csa02g075510	AP2/ERF-ERF	TF	Current work & Kagale et al., 2016
Csa11g103740	AP2/ERF-ERF	TF	Current work & Kagale et al., 2016
Csa18g040270	AP2/ERF-ERF	TF	Current work & Kagale et al., 2016
Csa02g001030	AP2/ERF-ERF	TF	Current work
Csa02g001040	AP2/ERF-ERF	TF	Current work
Csa02g051500	AP2/ERF-ERF	TF	Current work
Csa02g073990	AP2/ERF-ERF	TF	Current work
Csa03g008430	AP2/ERF-ERF	TF	Current work
Csa03g037940	AP2/ERF-ERF	TF	Current work
Csa03g037950	AP2/ERF-ERF	TF	Current work
Csa03g037960	AP2/ERF-ERF	TF	Current work
Csa06g039080	AP2/ERF-ERF	TF	Current work
Csa07g038410	AP2/ERF-ERF	TF	Current work
Csa07g038490	AP2/ERF-ERF	TF	Current work
Csa07g064360	AP2/ERF-ERF	TF	Current work
Csa08g001010	AP2/ERF-ERF	TF	Current work
Csa08g013580	AP2/ERF-ERF	TF	Current work
Csa08g033250	AP2/ERF-ERF	TF	Current work
Csa09g049980	AP2/ERF-ERF	TF	Current work
Csa09g053140	AP2/ERF-ERF	TF	Current work
Csa09g084440	AP2/ERF-ERF	TF	Current work
Csa09g097750	AP2/ERF-ERF	TF	Current work
Csa10g003910	AP2/ERF-ERF	TF	Current work
Csa10g007740	AP2/ERF-ERF	TF	Current work
Csa10g009520	AP2/ERF-ERF	TF	Current work
Csa10g026740	AP2/ERF-ERF	TF	Current work
Csa11g004410	AP2/ERF-ERF	TF	Current work
Csa11g083660	AP2/ERF-ERF	TF	Current work
Csa12g004160	AP2/ERF-ERF	TF	Current work
Csa12g009200	AP2/ERF-ERF	TF	Current work
Csa13g022720	AP2/ERF-ERF	TF	Current work
Csa13g040290	AP2/ERF-ERF	TF	Current work
Csa13g050600	AP2/ERF-ERF	TF	Current work
Csa13g057480	AP2/ERF-ERF	TF	Current work
Csa14g015540	AP2/ERF-ERF	TF	Current work
Csa14g043640	AP2/ERF-ERF	TF	Current work
Csa15g029510	AP2/ERF-ERF	TF	Current work
Csa16g055750	AP2/ERF-ERF	TF	Current work
Csa17g007540	AP2/ERF-ERF	TF	Current work
Csa17g057070	AP2/ERF-ERF	TF	Current work
Csa19g014910	AP2/ERF-ERF	TF	Current work
Csa19g015000	AP2/ERF-ERF	TF	Current work
Csa20g016570	AP2/ERF-ERF	TF	Current work
Csa03g017070	AP2/ERF-RAV	TF	Current work & Kagale et al., 2016
Csa14g016230	AP2/ERF-RAV	TF	Current work & Kagale et al., 2016
Csa17g018590	AP2/ERF-RAV	TF	Current work & Kagale et al., 2016
Csa03g029510	AP2/ERF-RAV	TF	Current work & Kagale et al., 2016
Csa14g032810	AP2/ERF-RAV	TF	Current work & Kagale et al., 2016
Csa17g034910	AP2/ERF-RAV	TF	Current work & Kagale et al., 2016
Csa17g088420	AP2/ERF-RAV	TF	Current work & Kagale et al., 2016
Csa07g034530	AP2/ERF-RAV	TF	Current work & Kagale et al., 2016
Csa16g028940	AP2/ERF-RAV	TF	Current work & Kagale et al., 2016
Csa04g009900	AP2/ERF-RAV	TF	Current work & Kagale et al., 2016
Csa06g005290	AP2/ERF-RAV	TF	Current work & Kagale et al., 2016
Csa09g008780	AP2/ERF-RAV	TF	Current work & Kagale et al., 2016
Csa03g056660	AP2/ERF-RAV	TF	Current work
Csa05g083210	AP2/ERF-RAV	TF	Current work
Csa05g085430	AP2/ERF-RAV	TF	Current work
Csa14g059010	AP2/ERF-RAV	TF	Current work
Csa17g088440	AP2/ERF-RAV	TF	Current work
Csa03g023040	ARF	TF	Kagale et al., 2016
Csa14g024560	ARF	TF	Kagale et al., 2016
Csa03g023700	ARF	TF	Kagale et al., 2016
Csa14g025130	ARF	TF	Kagale et al., 2016
Csa17g025650	ARF	TF	Kagale et al., 2016
Csa03g033520	ARF	TF	Kagale et al., 2016
Csa14g037990	ARF	TF	Kagale et al., 2016
Csa17g043290	ARF	TF	Kagale et al., 2016
Csa03g038320	ARF	TF	Kagale et al., 2016
Csa14g044020	ARF	TF	Kagale et al., 2016
Csa17g059430	ARF	TF	Kagale et al., 2016
Csa03g038550	ARF	TF	Kagale et al., 2016
Csa14g044280	ARF	TF	Kagale et al., 2016
Csa17g059710	ARF	TF	Kagale et al., 2016
Csa05g049770	ARF	TF	Kagale et al., 2016
Csa07g017180	ARF	TF	Kagale et al., 2016
Csa16g017600	ARF	TF	Kagale et al., 2016
Csa05g021380	ARF	TF	Kagale et al., 2016
Csa07g007410	ARF	TF	Kagale et al., 2016
Csa16g007220	ARF	TF	Kagale et al., 2016
Csa07g002790	ARF	TF	Kagale et al., 2016
Csa16g002980	ARF	TF	Kagale et al., 2016
Csa10g019070	ARF	TF	Kagale et al., 2016
Csa11g020870	ARF	TF	Kagale et al., 2016
Csa12g030420	ARF	TF	Kagale et al., 2016
Csa08g014550	ARF	TF	Kagale et al., 2016
Csa13g024650	ARF	TF	Kagale et al., 2016
Csa20g032720	ARF	TF	Kagale et al., 2016
Csa10g040610	ARF	TF	Kagale et al., 2016
Csa11g050750	ARF	TF	Kagale et al., 2016
Csa12g074460	ARF	TF	Kagale et al., 2016
Csa02g067370	ARF	TF	Kagale et al., 2016
Csa11g094280	ARF	TF	Kagale et al., 2016
Csa18g033770	ARF	TF	Kagale et al., 2016
Csa02g070050	ARF	TF	Kagale et al., 2016
Csa11g098810	ARF	TF	Kagale et al., 2016
Csa18g035400	ARF	TF	Kagale et al., 2016
Csa01g015610	ARID	CoR	Current work
Csa02g020160	ARID	CoR	Current work
Csa03g062280	ARID	CoR	Current work
Csa04g065080	ARID	CoR	Current work
Csa05g003160	ARID	CoR	Current work
Csa06g052480	ARID	CoR	Current work
Csa07g047630	ARID	CoR	Current work
Csa07g064990	ARID	CoR	Current work
Csa08g034840	ARID	CoR	Current work
Csa08g043660	ARID	CoR	Current work
Csa09g080800	ARID	CoR	Current work
Csa09g098300	ARID	CoR	Current work
Csa13g048560	ARID	CoR	Current work
Csa14g067530	ARID	CoR	Current work
Csa15g017390	ARID	CoR	Current work
Csa16g040230	ARID	CoR	Current work
Csa16g056240	ARID	CoR	Current work
Csa03g055020	ARR-B	TF	Kagale et al., 2016
Csa14g055380	ARR-B	TF	Kagale et al., 2016
Csa17g080870	ARR-B	TF	Kagale et al., 2016
Csa05g083490	ARR-B	TF	Kagale et al., 2016
Csa07g033820	ARR-B	TF	Kagale et al., 2016
Csa16g028230	ARR-B	TF	Kagale et al., 2016
Csa12g014090	ARR-B	TF	Kagale et al., 2016
Csa08g057230	ARR-B	TF	Kagale et al., 2016
Csa01g005470	AUX/IAA	CoR	Current work
Csa01g018170	AUX/IAA	CoR	Current work
Csa01g019200	AUX/IAA	CoR	Current work
Csa01g020280	AUX/IAA	CoR	Current work
Csa01g027510	AUX/IAA	CoR	Current work
Csa01g027520	AUX/IAA	CoR	Current work
Csa02g061890	AUX/IAA	CoR	Current work
Csa02g074690	AUX/IAA	CoR	Current work
Csa03g005290	AUX/IAA	CoR	Current work
Csa03g005480	AUX/IAA	CoR	Current work
Csa03g005490	AUX/IAA	CoR	Current work
Csa03g005860	AUX/IAA	CoR	Current work
Csa03g018850	AUX/IAA	CoR	Current work
Csa03g058920	AUX/IAA	CoR	Current work
Csa03g059950	AUX/IAA	CoR	Current work
Csa04g002150	AUX/IAA	CoR	Current work
Csa04g066130	AUX/IAA	CoR	Current work
Csa05g002130	AUX/IAA	CoR	Current work
Csa05g023150	AUX/IAA	CoR	Current work
Csa05g094350	AUX/IAA	CoR	Current work
Csa06g001130	AUX/IAA	CoR	Current work
Csa06g053510	AUX/IAA	CoR	Current work
Csa07g002510	AUX/IAA	CoR	Current work
Csa07g008140	AUX/IAA	CoR	Current work
Csa07g052750	AUX/IAA	CoR	Current work
Csa07g059480	AUX/IAA	CoR	Current work
Csa08g023510	AUX/IAA	CoR	Current work
Csa08g057090	AUX/IAA	CoR	Current work
Csa09g011350	AUX/IAA	CoR	Current work
Csa09g032890	AUX/IAA	CoR	Current work
Csa09g086970	AUX/IAA	CoR	Current work
Csa09g094620	AUX/IAA	CoR	Current work
Csa10g010220	AUX/IAA	CoR	Current work
Csa10g013500	AUX/IAA	CoR	Current work
Csa10g013970	AUX/IAA	CoR	Current work
Csa10g031950	AUX/IAA	CoR	Current work
Csa10g031960	AUX/IAA	CoR	Current work
Csa11g011040	AUX/IAA	CoR	Current work
Csa11g014480	AUX/IAA	CoR	Current work
Csa11g014980	AUX/IAA	CoR	Current work
Csa11g038580	AUX/IAA	CoR	Current work
Csa11g038590	AUX/IAA	CoR	Current work
Csa11g071190	AUX/IAA	CoR	Current work
Csa11g071210	AUX/IAA	CoR	Current work
Csa11g090990	AUX/IAA	CoR	Current work
Csa11g102890	AUX/IAA	CoR	Current work
Csa12g013770	AUX/IAA	CoR	Current work
Csa12g020380	AUX/IAA	CoR	Current work
Csa12g020840	AUX/IAA	CoR	Current work
Csa12g057250	AUX/IAA	CoR	Current work
Csa12g057270	AUX/IAA	CoR	Current work
Csa13g033780	AUX/IAA	CoR	Current work
Csa14g005220	AUX/IAA	CoR	Current work
Csa14g005390	AUX/IAA	CoR	Current work
Csa14g005400	AUX/IAA	CoR	Current work
Csa14g005750	AUX/IAA	CoR	Current work
Csa14g018200	AUX/IAA	CoR	Current work
Csa14g018730	AUX/IAA	CoR	Current work
Csa14g060210	AUX/IAA	CoR	Current work
Csa14g063150	AUX/IAA	CoR	Current work
Csa15g005720	AUX/IAA	CoR	Current work
Csa15g020120	AUX/IAA	CoR	Current work
Csa15g020130	AUX/IAA	CoR	Current work
Csa15g021370	AUX/IAA	CoR	Current work
Csa15g023810	AUX/IAA	CoR	Current work
Csa15g041840	AUX/IAA	CoR	Current work
Csa15g041850	AUX/IAA	CoR	Current work
Csa16g002550	AUX/IAA	CoR	Current work
Csa16g007980	AUX/IAA	CoR	Current work
Csa16g044420	AUX/IAA	CoR	Current work
Csa16g050050	AUX/IAA	CoR	Current work
Csa17g007200	AUX/IAA	CoR	Current work
Csa17g007420	AUX/IAA	CoR	Current work
Csa17g007430	AUX/IAA	CoR	Current work
Csa17g007770	AUX/IAA	CoR	Current work
Csa17g020620	AUX/IAA	CoR	Current work
Csa17g021180	AUX/IAA	CoR	Current work
Csa17g091920	AUX/IAA	CoR	Current work
Csa17g093020	AUX/IAA	CoR	Current work
Csa17g094500	AUX/IAA	CoR	Current work
Csa18g010170	AUX/IAA	CoR	Current work
Csa18g024740	AUX/IAA	CoR	Current work
Csa18g030430	AUX/IAA	CoR	Current work
Csa18g039480	AUX/IAA	CoR	Current work
Csa19g006920	AUX/IAA	CoR	Current work
Csa19g022340	AUX/IAA	CoR	Current work
Csa19g023370	AUX/IAA	CoR	Current work
Csa19g024740	AUX/IAA	CoR	Current work
Csa19g033420	AUX/IAA	CoR	Current work
Csa19g033430	AUX/IAA	CoR	Current work
Csa20g009720	AUX/IAA	CoR	Current work
Csa20g049210	AUX/IAA	CoR	Current work
Csa03g002200	B3	TF	Current work & Kagale et al., 2016
Csa14g002160	B3	TF	Current work & Kagale et al., 2016
Csa17g001510	B3	TF	Current work & Kagale et al., 2016
Csa03g020380	B3	TF	Current work & Kagale et al., 2016
Csa17g022190	B3	TF	Current work & Kagale et al., 2016
Csa03g028850	B3	TF	Current work & Kagale et al., 2016
Csa14g032030	B3	TF	Current work & Kagale et al., 2016
Csa17g034220	B3	TF	Current work & Kagale et al., 2016
Csa03g055340	B3	TF	Current work & Kagale et al., 2016
Csa14g055680	B3	TF	Current work & Kagale et al., 2016
Csa17g083180	B3	TF	Current work & Kagale et al., 2016
Csa03g055350	B3	TF	Current work & Kagale et al., 2016
Csa14g055690	B3	TF	Current work & Kagale et al., 2016
Csa17g083190	B3	TF	Current work & Kagale et al., 2016
Csa03g056670	B3	TF	Current work & Kagale et al., 2016
Csa14g059030	B3	TF	Current work & Kagale et al., 2016
Csa03g058030	B3	TF	Current work & Kagale et al., 2016
Csa14g059470	B3	TF	Current work & Kagale et al., 2016
Csa17g089890	B3	TF	Current work & Kagale et al., 2016
Csa05g085440	B3	TF	Current work & Kagale et al., 2016
Csa07g054640	B3	TF	Current work & Kagale et al., 2016
Csa09g088810	B3	TF	Current work & Kagale et al., 2016
Csa16g046300	B3	TF	Current work & Kagale et al., 2016
Csa07g054650	B3	TF	Current work & Kagale et al., 2016
Csa09g088820	B3	TF	Current work & Kagale et al., 2016
Csa07g054670	B3	TF	Current work & Kagale et al., 2016
Csa09g088840	B3	TF	Current work & Kagale et al., 2016
Csa16g046330	B3	TF	Current work & Kagale et al., 2016
Csa07g054680	B3	TF	Current work & Kagale et al., 2016
Csa09g088850	B3	TF	Current work & Kagale et al., 2016
Csa16g046340	B3	TF	Current work & Kagale et al., 2016
Csa07g054730	B3	TF	Current work & Kagale et al., 2016
Csa09g088890	B3	TF	Current work & Kagale et al., 2016
Csa16g046370	B3	TF	Current work & Kagale et al., 2016
Csa07g054750	B3	TF	Current work & Kagale et al., 2016
Csa09g088920	B3	TF	Current work & Kagale et al., 2016
Csa16g046390	B3	TF	Current work & Kagale et al., 2016
Csa04g049540	B3	TF	Current work & Kagale et al., 2016
Csa05g018030	B3	TF	Current work & Kagale et al., 2016
Csa06g038670	B3	TF	Current work & Kagale et al., 2016
Csa04g066000	B3	TF	Current work & Kagale et al., 2016
Csa05g002280	B3	TF	Current work & Kagale et al., 2016
Csa06g053390	B3	TF	Current work & Kagale et al., 2016
Csa01g007230	B3	TF	Current work & Kagale et al., 2016
Csa19g009880	B3	TF	Current work & Kagale et al., 2016
Csa01g012670	B3	TF	Current work & Kagale et al., 2016
Csa15g015410	B3	TF	Current work & Kagale et al., 2016
Csa19g015730	B3	TF	Current work & Kagale et al., 2016
Csa01g019700	B3	TF	Current work & Kagale et al., 2016
Csa15g023050	B3	TF	Current work & Kagale et al., 2016
Csa19g023950	B3	TF	Current work & Kagale et al., 2016
Csa15g026630	B3	TF	Current work & Kagale et al., 2016
Csa19g026420	B3	TF	Current work & Kagale et al., 2016
Csa15g026650	B3	TF	Current work & Kagale et al., 2016
Csa19g026440	B3	TF	Current work & Kagale et al., 2016
Csa01g022190	B3	TF	Current work & Kagale et al., 2016
Csa15g026900	B3	TF	Current work & Kagale et al., 2016
Csa19g026690	B3	TF	Current work & Kagale et al., 2016
Csa04g039340	B3	TF	Current work & Kagale et al., 2016
Csa06g027770	B3	TF	Current work & Kagale et al., 2016
Csa09g061600	B3	TF	Current work & Kagale et al., 2016
Csa05g094180	B3	TF	Current work & Kagale et al., 2016
Csa07g002630	B3	TF	Current work & Kagale et al., 2016
Csa16g002690	B3	TF	Current work & Kagale et al., 2016
Csa02g004620	B3	TF	Current work & Kagale et al., 2016
Csa08g053000	B3	TF	Current work & Kagale et al., 2016
Csa13g055780	B3	TF	Current work & Kagale et al., 2016
Csa10g010910	B3	TF	Current work & Kagale et al., 2016
Csa11g011780	B3	TF	Current work & Kagale et al., 2016
Csa12g014360	B3	TF	Current work & Kagale et al., 2016
Csa10g010900	B3	TF	Current work & Kagale et al., 2016
Csa12g014370	B3	TF	Current work & Kagale et al., 2016
Csa10g010890	B3	TF	Current work & Kagale et al., 2016
Csa11g011770	B3	TF	Current work & Kagale et al., 2016
Csa10g010880	B3	TF	Current work & Kagale et al., 2016
Csa11g011760	B3	TF	Current work & Kagale et al., 2016
Csa10g010860	B3	TF	Current work & Kagale et al., 2016
Csa11g011740	B3	TF	Current work & Kagale et al., 2016
Csa12g014390	B3	TF	Current work & Kagale et al., 2016
Csa12g014380	B3	TF	Current work & Kagale et al., 2016
Csa10g008930	B3	TF	Current work & Kagale et al., 2016
Csa11g009840	B3	TF	Current work & Kagale et al., 2016
Csa12g011520	B3	TF	Current work & Kagale et al., 2016
Csa10g007760	B3	TF	Current work & Kagale et al., 2016
Csa11g007550	B3	TF	Current work & Kagale et al., 2016
Csa12g009230	B3	TF	Current work & Kagale et al., 2016
Csa08g058280	B3	TF	Current work & Kagale et al., 2016
Csa13g008230	B3	TF	Current work & Kagale et al., 2016
Csa20g008460	B3	TF	Current work & Kagale et al., 2016
Csa08g054880	B3	TF	Current work & Kagale et al., 2016
Csa13g011450	B3	TF	Current work & Kagale et al., 2016
Csa20g012960	B3	TF	Current work & Kagale et al., 2016
Csa08g010360	B3	TF	Current work & Kagale et al., 2016
Csa13g020860	B3	TF	Current work & Kagale et al., 2016
Csa20g026260	B3	TF	Current work & Kagale et al., 2016
Csa08g010530	B3	TF	Current work & Kagale et al., 2016
Csa13g020980	B3	TF	Current work & Kagale et al., 2016
Csa20g026430	B3	TF	Current work & Kagale et al., 2016
Csa08g023160	B3	TF	Current work & Kagale et al., 2016
Csa13g031400	B3	TF	Current work & Kagale et al., 2016
Csa20g048870	B3	TF	Current work & Kagale et al., 2016
Csa11g072340	B3	TF	Current work & Kagale et al., 2016
Csa18g011270	B3	TF	Current work & Kagale et al., 2016
Csa20g066430	B3	TF	Current work & Kagale et al., 2016
Csa02g062270	B3	TF	Current work & Kagale et al., 2016
Csa11g091320	B3	TF	Current work & Kagale et al., 2016
Csa18g030810	B3	TF	Current work & Kagale et al., 2016
Csa02g062870	B3	TF	Current work & Kagale et al., 2016
Csa11g091940	B3	TF	Current work & Kagale et al., 2016
Csa18g031430	B3	TF	Current work & Kagale et al., 2016
Csa11g094030	B3	TF	Current work & Kagale et al., 2016
Csa18g033420	B3	TF	Current work & Kagale et al., 2016
Csa02g067030	B3	TF	Current work & Kagale et al., 2016
Csa18g033440	B3	TF	Current work & Kagale et al., 2016
Csa02g067050	B3	TF	Current work & Kagale et al., 2016
Csa11g094050	B3	TF	Current work & Kagale et al., 2016
Csa02g075740	B3	TF	Current work & Kagale et al., 2016
Csa11g103950	B3	TF	Current work & Kagale et al., 2016
Csa18g040550	B3	TF	Current work & Kagale et al., 2016
Csa01g006430	B3	TF	Current work
Csa01g012070	B3	TF	Current work
Csa01g035150	B3	TF	Current work
Csa02g065590	B3	TF	Current work
Csa02g065600	B3	TF	Current work
Csa03g013970	B3	TF	Current work
Csa03g031690	B3	TF	Current work
Csa04g054370	B3	TF	Current work
Csa04g062760	B3	TF	Current work
Csa05g004370	B3	TF	Current work
Csa05g012730	B3	TF	Current work
Csa05g033460	B3	TF	Current work
Csa05g093540	B3	TF	Current work
Csa06g044440	B3	TF	Current work
Csa06g051280	B3	TF	Current work
Csa07g003280	B3	TF	Current work
Csa07g016030	B3	TF	Current work
Csa07g037100	B3	TF	Current work
Csa07g054710	B3	TF	Current work
Csa07g054830	B3	TF	Current work
Csa08g002540	B3	TF	Current work
Csa08g006870	B3	TF	Current work
Csa08g029800	B3	TF	Current work
Csa09g061710	B3	TF	Current work
Csa09g062510	B3	TF	Current work
Csa09g088800	B3	TF	Current work
Csa09g088880	B3	TF	Current work
Csa09g088970	B3	TF	Current work
Csa09g089990	B3	TF	Current work
Csa09g098470	B3	TF	Current work
Csa10g010790	B3	TF	Current work
Csa10g024710	B3	TF	Current work
Csa10g028680	B3	TF	Current work
Csa11g004960	B3	TF	Current work
Csa11g011650	B3	TF	Current work
Csa11g027850	B3	TF	Current work
Csa11g027880	B3	TF	Current work
Csa11g032870	B3	TF	Current work
Csa11g044450	B3	TF	Current work
Csa12g014410	B3	TF	Current work
Csa12g014420	B3	TF	Current work
Csa12g014470	B3	TF	Current work
Csa12g042130	B3	TF	Current work
Csa12g042160	B3	TF	Current work
Csa12g078120	B3	TF	Current work
Csa13g017640	B3	TF	Current work
Csa14g036020	B3	TF	Current work
Csa14g055670	B3	TF	Current work
Csa14g057590	B3	TF	Current work
Csa15g006890	B3	TF	Current work
Csa15g014730	B3	TF	Current work
Csa15g044640	B3	TF	Current work
Csa15g071540	B3	TF	Current work
Csa15g071570	B3	TF	Current work
Csa15g072280	B3	TF	Current work
Csa16g003510	B3	TF	Current work
Csa16g016620	B3	TF	Current work
Csa16g046360	B3	TF	Current work
Csa16g046430	B3	TF	Current work
Csa17g014150	B3	TF	Current work
Csa17g029110	B3	TF	Current work
Csa17g039240	B3	TF	Current work
Csa19g007990	B3	TF	Current work
Csa19g039100	B3	TF	Current work
Csa19g046640	B3	TF	Current work
Csa19g050380	B3	TF	Current work
Csa20g021340	B3	TF	Current work
Csa03g007370	B3	TF	Kagale et al., 2016
Csa14g007340	B3	TF	Kagale et al., 2016
Csa17g009350	B3	TF	Kagale et al., 2016
Csa17g012470	B3	TF	Kagale et al., 2016
Csa05g021630	B3	TF	Kagale et al., 2016
Csa07g007660	B3	TF	Kagale et al., 2016
Csa16g007500	B3	TF	Kagale et al., 2016
Csa04g047630	B3	TF	Kagale et al., 2016
Csa05g018940	B3	TF	Kagale et al., 2016
Csa06g037820	B3	TF	Kagale et al., 2016
Csa02g067010	B3	TF	Kagale et al., 2016
Csa11g094040	B3	TF	Kagale et al., 2016
Csa18g033450	B3	TF	Kagale et al., 2016
Csa07g050520	B3-ARF	TF	Current work & Kagale et al., 2016
Csa09g084650	B3-ARF	TF	Current work & Kagale et al., 2016
Csa16g042100	B3-ARF	TF	Current work & Kagale et al., 2016
Csa05g038330	B3-ARF	TF	Current work & Kagale et al., 2016
Csa07g016220	B3-ARF	TF	Current work & Kagale et al., 2016
Csa16g016820	B3-ARF	TF	Current work & Kagale et al., 2016
Csa10g012470	B3-ARF	TF	Current work & Kagale et al., 2016
Csa11g013350	B3-ARF	TF	Current work & Kagale et al., 2016
Csa12g017140	B3-ARF	TF	Current work & Kagale et al., 2016
Csa17g028400	B3-ARF	TF	Current work
Csa03g018450	BBR-BPC	TF	Current work & Kagale et al., 2016
Csa14g017760	BBR-BPC	TF	Current work & Kagale et al., 2016
Csa17g020170	BBR-BPC	TF	Current work & Kagale et al., 2016
Csa05g083190	BBR-BPC	TF	Current work & Kagale et al., 2016
Csa07g033570	BBR-BPC	TF	Current work & Kagale et al., 2016
Csa16g028030	BBR-BPC	TF	Current work & Kagale et al., 2016
Csa04g005360	BBR-BPC	TF	Current work & Kagale et al., 2016
Csa06g001930	BBR-BPC	TF	Current work & Kagale et al., 2016
Csa07g051440	BBR-BPC	TF	Current work & Kagale et al., 2016
Csa09g085630	BBR-BPC	TF	Current work & Kagale et al., 2016
Csa16g043040	BBR-BPC	TF	Current work & Kagale et al., 2016
Csa04g047880	BBR-BPC	TF	Current work & Kagale et al., 2016
Csa05g018720	BBR-BPC	TF	Current work & Kagale et al., 2016
Csa06g038040	BBR-BPC	TF	Current work & Kagale et al., 2016
Csa10g001630	BBR-BPC	TF	Current work & Kagale et al., 2016
Csa11g073730	BBR-BPC	TF	Current work & Kagale et al., 2016
Csa18g012430	BBR-BPC	TF	Current work & Kagale et al., 2016
Csa20g063270	BBR-BPC	TF	Current work & Kagale et al., 2016
Csa04g004300	BBR-BPC	TF	Current work
Csa18g012440	BBR-BPC	TF	Current work
Csa14g024680	BES1	TF	Current work & Kagale et al., 2016
Csa17g025140	BES1	TF	Current work & Kagale et al., 2016
Csa07g046530	BES1	TF	Current work & Kagale et al., 2016
Csa09g079680	BES1	TF	Current work & Kagale et al., 2016
Csa16g039000	BES1	TF	Current work & Kagale et al., 2016
Csa07g057700	BES1	TF	Current work & Kagale et al., 2016
Csa16g048250	BES1	TF	Current work & Kagale et al., 2016
Csa04g064930	BES1	TF	Current work & Kagale et al., 2016
Csa05g003340	BES1	TF	Current work & Kagale et al., 2016
Csa06g052360	BES1	TF	Current work & Kagale et al., 2016
Csa04g036390	BES1	TF	Current work & Kagale et al., 2016
Csa09g055770	BES1	TF	Current work & Kagale et al., 2016
Csa10g025360	BES1	TF	Current work & Kagale et al., 2016
Csa11g028550	BES1	TF	Current work & Kagale et al., 2016
Csa12g042870	BES1	TF	Current work & Kagale et al., 2016
Csa10g004450	BES1	TF	Current work & Kagale et al., 2016
Csa11g005010	BES1	TF	Current work & Kagale et al., 2016
Csa12g004690	BES1	TF	Current work & Kagale et al., 2016
Csa11g068070	BES1	TF	Current work & Kagale et al., 2016
Csa18g006010	BES1	TF	Current work & Kagale et al., 2016
Csa20g075960	BES1	TF	Current work & Kagale et al., 2016
Csa02g026940	BES1	TF	Current work
Csa03g023160	BES1	TF	Current work
Csa06g024740	BES1	TF	Current work
Csa09g092790	BES1	TF	Current work
Csa11g046590	BES1	TF	Current work
Csa12g062830	BES1	TF	Current work
Csa19g034280	BES1	TF	Current work
Csa20g068930	BES1	TF	Current work
Csa03g002360	bHLH	TF	Kagale et al., 2016
Csa17g001120	bHLH	TF	Kagale et al., 2016
Csa03g003100	bHLH	TF	Kagale et al., 2016
Csa14g003150	bHLH	TF	Kagale et al., 2016
Csa17g004030	bHLH	TF	Kagale et al., 2016
Csa03g007120	bHLH	TF	Kagale et al., 2016
Csa14g007070	bHLH	TF	Kagale et al., 2016
Csa17g009110	bHLH	TF	Kagale et al., 2016
Csa03g007210	bHLH	TF	Kagale et al., 2016
Csa14g007150	bHLH	TF	Kagale et al., 2016
Csa17g009200	bHLH	TF	Kagale et al., 2016
Csa03g008420	bHLH	TF	Kagale et al., 2016
Csa14g007560	bHLH	TF	Kagale et al., 2016
Csa17g009590	bHLH	TF	Kagale et al., 2016
Csa03g012890	bHLH	TF	Kagale et al., 2016
Csa14g010930	bHLH	TF	Kagale et al., 2016
Csa17g013000	bHLH	TF	Kagale et al., 2016
Csa03g013530	bHLH	TF	Kagale et al., 2016
Csa14g011610	bHLH	TF	Kagale et al., 2016
Csa17g013740	bHLH	TF	Kagale et al., 2016
Csa14g012210	bHLH	TF	Kagale et al., 2016
Csa03g016280	bHLH	TF	Kagale et al., 2016
Csa14g015450	bHLH	TF	Kagale et al., 2016
Csa03g022220	bHLH	TF	Kagale et al., 2016
Csa14g023660	bHLH	TF	Kagale et al., 2016
Csa17g024170	bHLH	TF	Kagale et al., 2016
Csa03g029830	bHLH	TF	Kagale et al., 2016
Csa14g034140	bHLH	TF	Kagale et al., 2016
Csa17g035220	bHLH	TF	Kagale et al., 2016
Csa03g029810	bHLH	TF	Kagale et al., 2016
Csa14g034110	bHLH	TF	Kagale et al., 2016
Csa17g035190	bHLH	TF	Kagale et al., 2016
Csa03g029270	bHLH	TF	Kagale et al., 2016
Csa14g032500	bHLH	TF	Kagale et al., 2016
Csa17g034670	bHLH	TF	Kagale et al., 2016
Csa03g030880	bHLH	TF	Kagale et al., 2016
Csa14g035210	bHLH	TF	Kagale et al., 2016
Csa17g037390	bHLH	TF	Kagale et al., 2016
Csa03g033110	bHLH	TF	Kagale et al., 2016
Csa14g037500	bHLH	TF	Kagale et al., 2016
Csa17g042880	bHLH	TF	Kagale et al., 2016
Csa03g034450	bHLH	TF	Kagale et al., 2016
Csa14g039030	bHLH	TF	Kagale et al., 2016
Csa17g048530	bHLH	TF	Kagale et al., 2016
Csa03g038980	bHLH	TF	Kagale et al., 2016
Csa14g046780	bHLH	TF	Kagale et al., 2016
Csa17g063620	bHLH	TF	Kagale et al., 2016
Csa03g057970	bHLH	TF	Kagale et al., 2016
Csa14g059400	bHLH	TF	Kagale et al., 2016
Csa17g089820	bHLH	TF	Kagale et al., 2016
Csa03g058050	bHLH	TF	Kagale et al., 2016
Csa14g059500	bHLH	TF	Kagale et al., 2016
Csa17g089910	bHLH	TF	Kagale et al., 2016
Csa07g017420	bHLH	TF	Kagale et al., 2016
Csa16g017820	bHLH	TF	Kagale et al., 2016
Csa07g062820	bHLH	TF	Kagale et al., 2016
Csa09g096160	bHLH	TF	Kagale et al., 2016
Csa16g053400	bHLH	TF	Kagale et al., 2016
Csa05g072110	bHLH	TF	Kagale et al., 2016
Csa07g030650	bHLH	TF	Kagale et al., 2016
Csa16g023950	bHLH	TF	Kagale et al., 2016
Csa05g083540	bHLH	TF	Kagale et al., 2016
Csa07g033860	bHLH	TF	Kagale et al., 2016
Csa16g028280	bHLH	TF	Kagale et al., 2016
Csa05g085590	bHLH	TF	Kagale et al., 2016
Csa07g034410	bHLH	TF	Kagale et al., 2016										Csa19g048660	Csa13g015820
Csa16g028790	bHLH	TF	Kagale et al., 2016										Csa01g044150	Csa13g024800
Csa05g085670	bHLH	TF	Kagale et al., 2016										Csa19g048570	Csa14g021640
Csa07g035700	bHLH	TF	Kagale et al., 2016										Csa01g043720	Csa14g024530
Csa07g038160	bHLH	TF	Kagale et al., 2016										Csa15g082460	Csa14g037770
Csa09g072570	bHLH	TF	Kagale et al., 2016										Csa19g048140	Csa14g054590
Csa16g032920	bHLH	TF	Kagale et al., 2016										Csa19g047670	Csa15g024150
Csa07g043020	bHLH	TF	Kagale et al., 2016										Csa07g051420	Csa16g032280
Csa09g078400	bHLH	TF	Kagale et al., 2016										Csa09g085610	Csa16g035130
Csa16g037700	bHLH	TF	Kagale et al., 2016										Csa16g043020	Csa16g038840
Csa07g045910	bHLH	TF	Kagale et al., 2016										Csa07g051440	Csa17g023110
Csa09g079090	bHLH	TF	Kagale et al., 2016										Csa09g085630	Csa17g024990
Csa16g038450	bHLH	TF	Kagale et al., 2016										Csa16g043040	Csa17g043100
Csa15g069940	bHLH	TF	Kagale et al., 2016										Csa07g051580	Csa17g079260
Csa19g045040	bHLH	TF	Kagale et al., 2016										Csa09g085800	Csa19g025020
Csa01g041450	bHLH	TF	Kagale et al., 2016										Csa16g043220	Csa20g018590
Csa15g076860	bHLH	TF	Kagale et al., 2016										Csa07g052010	Csa20g032890
Csa19g057900	bHLH	TF	Kagale et al., 2016										Csa09g086250	Csa02g071890
Csa07g052840	bHLH	TF	Kagale et al., 2016										Csa16g043660	Csa07g048440
Csa09g087040	bHLH	TF	Kagale et al., 2016										Csa07g052310	Csa08g023770
Csa07g052850	bHLH	TF	Kagale et al., 2016										Csa09g086530	Csa10g028440
Csa09g087050	bHLH	TF	Kagale et al., 2016										Csa16g043950	Csa11g032610
Csa16g044510	bHLH	TF	Kagale et al., 2016										Csa07g052400	Csa11g032620
Csa09g087060	bHLH	TF	Kagale et al., 2016										Csa09g086620	Csa12g049690
Csa16g044520	bHLH	TF	Kagale et al., 2016										Csa16g044040	Csa13g007510
Csa07g054160	bHLH	TF	Kagale et al., 2016										Csa07g052530	Csa13g033990
Csa09g088420	bHLH	TF	Kagale et al., 2016										Csa09g086760	Csa01g007400
Csa16g045900	bHLH	TF	Kagale et al., 2016										Csa16g044190	Csa01g041410
Csa05g038570	bHLH	TF	Kagale et al., 2016										Csa07g052630	Csa03g019880
Csa05g030090	bHLH	TF	Kagale et al., 2016										Csa09g086860	Csa03g029880
Csa07g011680	bHLH	TF	Kagale et al., 2016										Csa16g044290	Csa03g046620
Csa16g012410	bHLH	TF	Kagale et al., 2016										Csa07g052720	Csa03g050980
Csa05g030080	bHLH	TF	Kagale et al., 2016										Csa09g086950	Csa03g060570
Csa05g030010	bHLH	TF	Kagale et al., 2016										Csa16g044500	Csa04g067970
Csa07g011610	bHLH	TF	Kagale et al., 2016										Csa07g052860	Csa05g001290
Csa16g012330	bHLH	TF	Kagale et al., 2016										Csa07g052900	Csa06g054410
Csa05g029430	bHLH	TF	Kagale et al., 2016										Csa09g087100	Csa07g048470
Csa07g011090	bHLH	TF	Kagale et al., 2016										Csa16g044560	Csa08g011240
Csa16g009840	bHLH	TF	Kagale et al., 2016										Csa09g087120	Csa09g040900
Csa04g057760	bHLH	TF	Kagale et al., 2016										Csa07g052940	Csa09g051950
Csa05g009320	bHLH	TF	Kagale et al., 2016										Csa09g087130	Csa09g082610
Csa04g057780	bHLH	TF	Kagale et al., 2016										Csa16g044600	Csa13g021600
Csa05g009300	bHLH	TF	Kagale et al., 2016										Csa07g053330	Csa14g020200
Csa06g048330	bHLH	TF	Kagale et al., 2016										Csa09g087580	Csa14g034200
Csa05g007450	bHLH	TF	Kagale et al., 2016										Csa16g045030	Csa14g048860
Csa04g060750	bHLH	TF	Kagale et al., 2016										Csa07g053360	Csa14g051130
Csa05g007310	bHLH	TF	Kagale et al., 2016										Csa09g087610	Csa14g063860
Csa06g049330	bHLH	TF	Kagale et al., 2016										Csa16g045060	Csa15g007940
Csa04g066110	bHLH	TF	Kagale et al., 2016										Csa07g053370	Csa15g076840
Csa05g002150	bHLH	TF	Kagale et al., 2016										Csa09g087620	Csa16g041080
Csa06g053490	bHLH	TF	Kagale et al., 2016										Csa16g045070	Csa17g021660
Csa01g007620	bHLH	TF	Kagale et al., 2016										Csa07g053680	Csa17g035280
Csa15g008190	bHLH	TF	Kagale et al., 2016										Csa09g087860	Csa17g069490
Csa19g010250	bHLH	TF	Kagale et al., 2016										Csa16g045340	Csa17g072750
Csa01g008360	bHLH	TF	Kagale et al., 2016										Csa07g054410	Csa17g093660
Csa15g009090	bHLH	TF	Kagale et al., 2016										Csa09g088620	Csa19g010040
Csa19g011070	bHLH	TF	Kagale et al., 2016										Csa16g046090	Csa19g057880
Csa01g022540	bHLH	TF	Kagale et al., 2016										Csa07g054560	Csa20g027060
Csa15g027280	bHLH	TF	Kagale et al., 2016										Csa09g088740	Csa10g014480
Csa19g027040	bHLH	TF	Kagale et al., 2016										Csa16g046230	Csa11g015700
Csa01g023690	bHLH	TF	Kagale et al., 2016										Csa07g054640	Csa12g022390
Csa15g030970	bHLH	TF	Kagale et al., 2016										Csa09g088810	Csa15g081100
Csa19g028590	bHLH	TF	Kagale et al., 2016										Csa16g046300	Csa19g047770
Csa01g027740	bHLH	TF	Kagale et al., 2016										Csa07g054650	Csa19g047780
Csa15g044150	bHLH	TF	Kagale et al., 2016										Csa09g088820	Csa04g022670
Csa19g033630	bHLH	TF	Kagale et al., 2016										Csa07g054670	Csa02g015920
Csa01g029360	bHLH	TF	Kagale et al., 2016										Csa09g088840	Csa02g034860
Csa15g046900	bHLH	TF	Kagale et al., 2016										Csa16g046330	Csa02g058180
Csa19g035370	bHLH	TF	Kagale et al., 2016										Csa07g054680	Csa04g042820
Csa09g011380	bHLH	TF	Kagale et al., 2016										Csa09g088850	Csa05g093770
Csa04g030580	bHLH	TF	Kagale et al., 2016										Csa16g046340	Csa06g031120
Csa06g021280	bHLH	TF	Kagale et al., 2016										Csa07g054730	Csa07g002990
Csa09g048030	bHLH	TF	Kagale et al., 2016										Csa09g088890	Csa07g003260
Csa04g030640	bHLH	TF	Kagale et al., 2016										Csa16g046370	Csa07g004560
Csa06g021340	bHLH	TF	Kagale et al., 2016										Csa07g054750	Csa07g058970
Csa09g048090	bHLH	TF	Kagale et al., 2016										Csa09g088920	Csa08g006250
Csa04g044320	bHLH	TF	Kagale et al., 2016										Csa16g046390	Csa09g068690
Csa06g033630	bHLH	TF	Kagale et al., 2016										Csa07g054870	Csa10g021170
Csa09g070400	bHLH	TF	Kagale et al., 2016										Csa16g046500	Csa11g077160
Csa04g046570	bHLH	TF	Kagale et al., 2016										Csa07g054920	Csa11g088800
Csa05g089590	bHLH	TF	Kagale et al., 2016										Csa09g090080	Csa11g101950
Csa05g094340	bHLH	TF	Kagale et al., 2016										Csa16g046530	Csa14g014680
Csa07g002520	bHLH	TF	Kagale et al., 2016										Csa07g054930	Csa16g003780
Csa16g002560	bHLH	TF	Kagale et al., 2016										Csa09g090090	Csa16g049530
Csa08g001060	bHLH	TF	Kagale et al., 2016										Csa16g046540	Csa18g016240
Csa13g057420	bHLH	TF	Kagale et al., 2016										Csa07g055020	Csa18g027090
Csa02g001510	bHLH	TF	Kagale et al., 2016										Csa09g090160	Csa20g058610
Csa08g001560	bHLH	TF	Kagale et al., 2016										Csa16g046620	Csa05g086330
Csa13g056940	bHLH	TF	Kagale et al., 2016										Csa07g055200	Csa08g011330
Csa02g005850	bHLH	TF	Kagale et al., 2016										Csa09g090370	Csa13g021670
Csa08g051850	bHLH	TF	Kagale et al., 2016										Csa16g046790	Csa19g057930
Csa13g054580	bHLH	TF	Kagale et al., 2016										Csa07g056680	Csa20g027270
Csa02g009750	bHLH	TF	Kagale et al., 2016										Csa09g091840
Csa08g049370	bHLH	TF	Kagale et al., 2016										Csa16g047290
Csa02g022880	bHLH	TF	Kagale et al., 2016										Csa07g056840
Csa08g035210	bHLH	TF	Kagale et al., 2016										Csa09g092030
Csa13g043260	bHLH	TF	Kagale et al., 2016										Csa16g047450
Csa10g032110	bHLH	TF	Kagale et al., 2016										Csa09g092110
Csa11g038720	bHLH	TF	Kagale et al., 2016										Csa16g047520
Csa12g057430	bHLH	TF	Kagale et al., 2016										Csa07g057130
Csa11g025540	bHLH	TF	Kagale et al., 2016										Csa09g092310
Csa12g037090	bHLH	TF	Kagale et al., 2016										Csa16g047760
Csa10g022050	bHLH	TF	Kagale et al., 2016										Csa07g057280
Csa11g025110	bHLH	TF	Kagale et al., 2016										Csa09g092450
Csa12g037070	bHLH	TF	Kagale et al., 2016										Csa05g044630
Csa11g019170	bHLH	TF	Kagale et al., 2016										Csa07g060160
Csa12g027820	bHLH	TF	Kagale et al., 2016										Csa16g050800
Csa11g014730	bHLH	TF	Kagale et al., 2016										Csa05g043250
Csa12g020610	bHLH	TF	Kagale et al., 2016										Csa07g060500
Csa10g013770	bHLH	TF	Kagale et al., 2016										Csa16g051100
Csa12g020600	bHLH	TF	Kagale et al., 2016										Csa05g042030
Csa10g013480	bHLH	TF	Kagale et al., 2016										Csa07g060590
Csa11g014450	bHLH	TF	Kagale et al., 2016										Csa16g051210
Csa12g020370	bHLH	TF	Kagale et al., 2016										Csa07g060670
Csa10g012640	bHLH	TF	Kagale et al., 2016										Csa16g051270
Csa12g017310	bHLH	TF	Kagale et al., 2016										Csa07g060910
Csa10g011520	bHLH	TF	Kagale et al., 2016										Csa16g051500
Csa11g012380	bHLH	TF	Kagale et al., 2016										Csa07g016490
Csa12g016130	bHLH	TF	Kagale et al., 2016										Csa16g017030
Csa10g008350	bHLH	TF	Kagale et al., 2016										Csa05g038530
Csa11g009180	bHLH	TF	Kagale et al., 2016										Csa07g016450
Csa12g009890	bHLH	TF	Kagale et al., 2016										Csa16g016980
Csa10g007600	bHLH	TF	Kagale et al., 2016										Csa05g038360
Csa11g007390	bHLH	TF	Kagale et al., 2016										Csa07g016260
Csa12g009050	bHLH	TF	Kagale et al., 2016										Csa16g016850
Csa11g005630	bHLH	TF	Kagale et al., 2016										Csa05g038330
Csa12g007340	bHLH	TF	Kagale et al., 2016										Csa07g016220
Csa10g004720	bHLH	TF	Kagale et al., 2016										Csa16g016820
Csa11g005240	bHLH	TF	Kagale et al., 2016										Csa05g038150
Csa12g004930	bHLH	TF	Kagale et al., 2016										Csa07g016090
Csa10g003940	bHLH	TF	Kagale et al., 2016										Csa16g016700
Csa12g004200	bHLH	TF	Kagale et al., 2016										Csa05g038110
Csa11g003660	bHLH	TF	Kagale et al., 2016										Csa07g016050
Csa12g003510	bHLH	TF	Kagale et al., 2016										Csa16g016650
Csa08g056240	bHLH	TF	Kagale et al., 2016										Csa05g038090
Csa13g010140	bHLH	TF	Kagale et al., 2016										Csa07g016040
Csa20g011530	bHLH	TF	Kagale et al., 2016										Csa16g016640
Csa08g053920	bHLH	TF	Kagale et al., 2016										Csa05g037050
Csa20g015900	bHLH	TF	Kagale et al., 2016										Csa07g015930
Csa08g007240	bHLH	TF	Kagale et al., 2016										Csa16g016480
Csa20g021640	bHLH	TF	Kagale et al., 2016										Csa05g035690
Csa10g042850	bHLH	TF	Kagale et al., 2016										Csa07g015790
Csa10g045080	bHLH	TF	Kagale et al., 2016										Csa16g016330
Csa11g053940	bHLH	TF	Kagale et al., 2016										Csa05g035680
Csa10g046620	bHLH	TF	Kagale et al., 2016										Csa07g015780
Csa11g055920	bHLH	TF	Kagale et al., 2016										Csa16g016320
Csa12g081510	bHLH	TF	Kagale et al., 2016										Csa05g035600
Csa18g010680	bHLH	TF	Kagale et al., 2016										Csa07g015680
Csa11g071270	bHLH	TF	Kagale et al., 2016										Csa16g016240
Csa20g067600	bHLH	TF	Kagale et al., 2016										Csa05g035190
Csa20g080930	bHLH	TF	Kagale et al., 2016										Csa07g015340
Csa11g074720	bHLH	TF	Kagale et al., 2016										Csa16g015880
Csa18g014690	bHLH	TF	Kagale et al., 2016										Csa07g015320
Csa20g041500	bHLH	TF	Kagale et al., 2016										Csa16g015870
Csa02g040630	bHLH	TF	Kagale et al., 2016										Csa05g034260
Csa11g082280	bHLH	TF	Kagale et al., 2016										Csa07g014730
Csa18g021620	bHLH	TF	Kagale et al., 2016										Csa16g015160
Csa02g044680	bHLH	TF	Kagale et al., 2016										Csa05g033690
Csa11g083360	bHLH	TF	Kagale et al., 2016										Csa07g013100
Csa18g022650	bHLH	TF	Kagale et al., 2016										Csa16g014770
Csa11g087720	bHLH	TF	Kagale et al., 2016										Csa05g033500
Csa18g025970	bHLH	TF	Kagale et al., 2016										Csa07g012930
Csa18g030120	bHLH	TF	Kagale et al., 2016										Csa16g014640
Csa02g062570	bHLH	TF	Kagale et al., 2016										Csa05g033380
Csa11g091690	bHLH	TF	Kagale et al., 2016										Csa07g012830
Csa18g031170	bHLH	TF	Kagale et al., 2016										Csa16g014550
Csa02g068210	bHLH	TF	Kagale et al., 2016										Csa05g032070
Csa11g095090	bHLH	TF	Kagale et al., 2016										Csa07g012500
Csa18g034590	bHLH	TF	Kagale et al., 2016										Csa16g014270
Csa11g099450	bHLH	TF	Kagale et al., 2016										Csa05g030320
Csa02g075580	bHLH	TF	Kagale et al., 2016										Csa07g011850
Csa03g001940	bHLH	TF	Current work & Kagale et al., 2016										Csa16g012580
Csa14g001870	bHLH	TF	Current work & Kagale et al., 2016										Csa05g030120
Csa17g001730	bHLH	TF	Current work & Kagale et al., 2016										Csa07g011710
Csa14g002380	bHLH	TF	Current work & Kagale et al., 2016										Csa16g012440
Csa03g014170	bHLH	TF	Current work & Kagale et al., 2016										Csa07g011670
Csa17g014380	bHLH	TF	Current work & Kagale et al., 2016										Csa16g012400
Csa17g016750	bHLH	TF	Current work & Kagale et al., 2016										Csa05g030070
Csa03g026360	bHLH	TF	Current work & Kagale et al., 2016										Csa07g011660
Csa14g027690	bHLH	TF	Current work & Kagale et al., 2016										Csa16g012390
Csa17g029420	bHLH	TF	Current work & Kagale et al., 2016										Csa05g029910
Csa03g030990	bHLH	TF	Current work & Kagale et al., 2016										Csa07g011560
Csa14g035310	bHLH	TF	Current work & Kagale et al., 2016										Csa16g010970
Csa17g037520	bHLH	TF	Current work & Kagale et al., 2016										Csa05g029850
Csa03g033920	bHLH	TF	Current work & Kagale et al., 2016										Csa07g011490
Csa14g038450	bHLH	TF	Current work & Kagale et al., 2016										Csa16g012020
Csa17g046030	bHLH	TF	Current work & Kagale et al., 2016										Csa05g025760
Csa14g042820	bHLH	TF	Current work & Kagale et al., 2016										Csa07g010480
Csa17g053090	bHLH	TF	Current work & Kagale et al., 2016										Csa05g024520
Csa03g055650	bHLH	TF	Current work & Kagale et al., 2016										Csa07g010290
Csa07g064290	bHLH	TF	Current work & Kagale et al., 2016										Csa16g009060
Csa09g097670	bHLH	TF	Current work & Kagale et al., 2016										Csa05g024410
Csa16g055680	bHLH	TF	Current work & Kagale et al., 2016										Csa07g010180
Csa07g065130	bHLH	TF	Current work & Kagale et al., 2016										Csa16g008940
Csa09g098460	bHLH	TF	Current work & Kagale et al., 2016										Csa05g023660
Csa16g056360	bHLH	TF	Current work & Kagale et al., 2016										Csa07g008630
Csa05g085400	bHLH	TF	Current work & Kagale et al., 2016										Csa16g008420
Csa07g034570	bHLH	TF	Current work & Kagale et al., 2016										Csa05g022930
Csa16g028970	bHLH	TF	Current work & Kagale et al., 2016										Csa07g007900
Csa16g030340	bHLH	TF	Current work & Kagale et al., 2016										Csa05g022910
Csa07g039230	bHLH	TF	Current work & Kagale et al., 2016										Csa05g022840
Csa09g075680	bHLH	TF	Current work & Kagale et al., 2016										Csa07g007830
Csa16g034840	bHLH	TF	Current work & Kagale et al., 2016										Csa16g007690
Csa01g035540	bHLH	TF	Current work & Kagale et al., 2016										Csa05g021640
Csa01g033020	bHLH	TF	Current work & Kagale et al., 2016										Csa07g007670
Csa15g073800	bHLH	TF	Current work & Kagale et al., 2016										Csa16g007510
Csa19g053630	bHLH	TF	Current work & Kagale et al., 2016										Csa05g021470
Csa01g044260	bHLH	TF	Current work & Kagale et al., 2016										Csa07g007510
Csa15g085580	bHLH	TF	Current work & Kagale et al., 2016										Csa16g007310
Csa19g048660	bHLH	TF	Current work & Kagale et al., 2016										Csa05g021440
Csa16g044500	bHLH	TF	Current work & Kagale et al., 2016										Csa07g007480
Csa07g052860	bHLH	TF	Current work & Kagale et al., 2016										Csa16g007280
Csa07g016490	bHLH	TF	Current work & Kagale et al., 2016										Csa05g021350
Csa16g017030	bHLH	TF	Current work & Kagale et al., 2016										Csa07g007390
Csa07g011670	bHLH	TF	Current work & Kagale et al., 2016										Csa16g007200
Csa16g012400	bHLH	TF	Current work & Kagale et al., 2016										Csa05g021180
Csa04g047100	bHLH	TF	Current work & Kagale et al., 2016										Csa07g007240
Csa05g020400	bHLH	TF	Current work & Kagale et al., 2016										Csa16g007040
Csa06g037300	bHLH	TF	Current work & Kagale et al., 2016										Csa04g046690
Csa04g054520	bHLH	TF	Current work & Kagale et al., 2016										Csa05g020830
Csa05g012600	bHLH	TF	Current work & Kagale et al., 2016										Csa06g036880
Csa06g044560	bHLH	TF	Current work & Kagale et al., 2016										Csa04g046980
Csa04g055550	bHLH	TF	Current work & Kagale et al., 2016										Csa05g020550
Csa05g011530	bHLH	TF	Current work & Kagale et al., 2016										Csa06g037190
Csa06g046990	bHLH	TF	Current work & Kagale et al., 2016										Csa04g046990
Csa04g055660	bHLH	TF	Current work & Kagale et al., 2016										Csa05g020540
Csa05g011400	bHLH	TF	Current work & Kagale et al., 2016										Csa06g037200
Csa06g047140	bHLH	TF	Current work & Kagale et al., 2016										Csa04g047100
Csa06g048310	bHLH	TF	Current work & Kagale et al., 2016										Csa05g020400
Csa04g060610	bHLH	TF	Current work & Kagale et al., 2016										Csa06g037300
Csa06g049200	bHLH	TF	Current work & Kagale et al., 2016										Csa04g047110
Csa04g065590	bHLH	TF	Current work & Kagale et al., 2016										Csa05g020390
Csa05g002660	bHLH	TF	Current work & Kagale et al., 2016										Csa06g037310
Csa06g053020	bHLH	TF	Current work & Kagale et al., 2016										Csa04g047740
Csa04g065940	bHLH	TF	Current work & Kagale et al., 2016										Csa05g018850
Csa05g002350	bHLH	TF	Current work & Kagale et al., 2016										Csa06g037920
Csa06g053320	bHLH	TF	Current work & Kagale et al., 2016										Csa04g047880
Csa01g007130	bHLH	TF	Current work & Kagale et al., 2016										Csa05g018720
Csa15g007680	bHLH	TF	Current work & Kagale et al., 2016										Csa06g038040
Csa19g009770	bHLH	TF	Current work & Kagale et al., 2016										Csa04g049100
Csa01g022890	bHLH	TF	Current work & Kagale et al., 2016										Csa05g018500
Csa15g027910	bHLH	TF	Current work & Kagale et al., 2016										Csa06g038270
Csa19g027580	bHLH	TF	Current work & Kagale et al., 2016										Csa04g049460
Csa01g024440	bHLH	TF	Current work & Kagale et al., 2016										Csa05g018090
Csa15g031750	bHLH	TF	Current work & Kagale et al., 2016										Csa06g038630
Csa19g029390	bHLH	TF	Current work & Kagale et al., 2016										Csa04g049540
Csa01g025310	bHLH	TF	Current work & Kagale et al., 2016										Csa05g018030
Csa15g034670	bHLH	TF	Current work & Kagale et al., 2016										Csa06g038670
Csa19g031290	bHLH	TF	Current work & Kagale et al., 2016										Csa06g038840
Csa01g029870	bHLH	TF	Current work & Kagale et al., 2016										Csa04g049820
Csa15g048420	bHLH	TF	Current work & Kagale et al., 2016										Csa05g017750
Csa19g035800	bHLH	TF	Current work & Kagale et al., 2016										Csa06g038950
Csa04g009910	bHLH	TF	Current work & Kagale et al., 2016										Csa04g049950
Csa06g005270	bHLH	TF	Current work & Kagale et al., 2016										Csa05g017590
Csa09g008760	bHLH	TF	Current work & Kagale et al., 2016										Csa04g050130
Csa04g012360	bHLH	TF	Current work & Kagale et al., 2016										Csa05g017440
Csa06g006530	bHLH	TF	Current work & Kagale et al., 2016										Csa06g039230
Csa04g035950	bHLH	TF	Current work & Kagale et al., 2016										Csa04g050430
Csa06g024340	bHLH	TF	Current work & Kagale et al., 2016										Csa05g016990
Csa09g053230	bHLH	TF	Current work & Kagale et al., 2016										Csa06g039540
Csa04g043160	bHLH	TF	Current work & Kagale et al., 2016										Csa05g016730
Csa06g031500	bHLH	TF	Current work & Kagale et al., 2016										Csa06g039810
Csa09g069180	bHLH	TF	Current work & Kagale et al., 2016										Csa04g050830
Csa04g043360	bHLH	TF	Current work & Kagale et al., 2016										Csa05g016590
Csa06g031690	bHLH	TF	Current work & Kagale et al., 2016										Csa06g039950
Csa09g069400	bHLH	TF	Current work & Kagale et al., 2016										Csa04g051000
Csa06g036750	bHLH	TF	Current work & Kagale et al., 2016										Csa05g016430
Csa05g094160	bHLH	TF	Current work & Kagale et al., 2016										Csa06g040140
Csa07g002650	bHLH	TF	Current work & Kagale et al., 2016										Csa04g051210
Csa16g002710	bHLH	TF	Current work & Kagale et al., 2016										Csa05g016230
Csa02g001100	bHLH	TF	Current work & Kagale et al., 2016										Csa06g040340
Csa02g001170	bHLH	TF	Current work & Kagale et al., 2016										Csa05g016050
Csa08g001150	bHLH	TF	Current work & Kagale et al., 2016										Csa06g040390
Csa13g057300	bHLH	TF	Current work & Kagale et al., 2016										Csa04g051280
Csa02g002440	bHLH	TF	Current work & Kagale et al., 2016										Csa05g016030
Csa08g053220	bHLH	TF	Current work & Kagale et al., 2016										Csa06g040410
Csa13g056030	bHLH	TF	Current work & Kagale et al., 2016										Csa04g051380
Csa02g004590	bHLH	TF	Current work & Kagale et al., 2016										Csa05g015940
Csa08g053030	bHLH	TF	Current work & Kagale et al., 2016										Csa06g040510
Csa13g055830	bHLH	TF	Current work & Kagale et al., 2016										Csa04g051770
Csa13g053120	bHLH	TF	Current work & Kagale et al., 2016										Csa05g015460
Csa02g028180	bHLH	TF	Current work & Kagale et al., 2016										Csa06g040830
Csa08g037600	bHLH	TF	Current work & Kagale et al., 2016										Csa04g051940
Csa13g044750	bHLH	TF	Current work & Kagale et al., 2016										Csa05g015280
Csa10g029280	bHLH	TF	Current work & Kagale et al., 2016										Csa06g041010
Csa11g033550	bHLH	TF	Current work & Kagale et al., 2016										Csa04g052070
Csa12g051750	bHLH	TF	Current work & Kagale et al., 2016										Csa05g015120
Csa10g027420	bHLH	TF	Current work & Kagale et al., 2016										Csa06g041140
Csa11g030670	bHLH	TF	Current work & Kagale et al., 2016										Csa04g052260
Csa12g045650	bHLH	TF	Current work & Kagale et al., 2016										Csa05g014650
Csa10g022530	bHLH	TF	Current work & Kagale et al., 2016										Csa06g041320
Csa10g022070	bHLH	TF	Current work & Kagale et al., 2016										Csa04g054040
Csa11g025120	bHLH	TF	Current work & Kagale et al., 2016										Csa05g013080
Csa10g017570	bHLH	TF	Current work & Kagale et al., 2016										Csa06g044030
Csa10g017560	bHLH	TF	Current work & Kagale et al., 2016										Csa04g054400
Csa11g019160	bHLH	TF	Current work & Kagale et al., 2016										Csa05g012690
Csa12g027810	bHLH	TF	Current work & Kagale et al., 2016										Csa06g044480
Csa11g013570	bHLH	TF	Current work & Kagale et al., 2016										Csa04g054520
Csa11g004450	bHLH	TF	Current work & Kagale et al., 2016										Csa05g012600
Csa12g003270	bHLH	TF	Current work & Kagale et al., 2016										Csa06g044560
Csa08g062990	bHLH	TF	Current work & Kagale et al., 2016										Csa04g054530
Csa20g001780	bHLH	TF	Current work & Kagale et al., 2016										Csa05g012590
Csa08g060370	bHLH	TF	Current work & Kagale et al., 2016										Csa06g044570
Csa13g006180	bHLH	TF	Current work & Kagale et al., 2016										Csa04g054670
Csa20g005340	bHLH	TF	Current work & Kagale et al., 2016										Csa05g012420
Csa08g054920	bHLH	TF	Current work & Kagale et al., 2016										Csa06g044720
Csa13g011410	bHLH	TF	Current work & Kagale et al., 2016										Csa04g054820
Csa20g012920	bHLH	TF	Current work & Kagale et al., 2016										Csa05g012280
Csa13g013340	bHLH	TF	Current work & Kagale et al., 2016										Csa06g044870
Csa12g082570	bHLH	TF	Current work & Kagale et al., 2016										Csa04g054990
Csa02g054680	bHLH	TF	Current work & Kagale et al., 2016										Csa05g012080
Csa10g049840	bHLH	TF	Current work & Kagale et al., 2016										Csa06g045050
Csa11g059860	bHLH	TF	Current work & Kagale et al., 2016										Csa04g055090
Csa11g071760	bHLH	TF	Current work & Kagale et al., 2016										Csa05g011970
Csa20g067080	bHLH	TF	Current work & Kagale et al., 2016										Csa06g045170
Csa18g010220	bHLH	TF	Current work & Kagale et al., 2016										Csa04g055100
Csa11g065270	bHLH	TF	Current work & Kagale et al., 2016										Csa05g011960
Csa18g003340	bHLH	TF	Current work & Kagale et al., 2016										Csa06g045180
Csa20g080840	bHLH	TF	Current work & Kagale et al., 2016										Csa04g055360
Csa11g065190	bHLH	TF	Current work & Kagale et al., 2016										Csa05g011720
Csa18g003270	bHLH	TF	Current work & Kagale et al., 2016										Csa06g046820
Csa11g065130	bHLH	TF	Current work & Kagale et al., 2016										Csa04g055390
Csa18g003200	bHLH	TF	Current work & Kagale et al., 2016										Csa05g011700
Csa20g081050	bHLH	TF	Current work & Kagale et al., 2016										Csa06g046850
Csa02g044670	bHLH	TF	Current work & Kagale et al., 2016										Csa04g055550
Csa11g083350	bHLH	TF	Current work & Kagale et al., 2016										Csa05g011530
Csa18g022640	bHLH	TF	Current work & Kagale et al., 2016										Csa06g046990
Csa02g049560	bHLH	TF	Current work & Kagale et al., 2016										Csa04g055660
Csa11g085070	bHLH	TF	Current work & Kagale et al., 2016										Csa05g011400
Csa18g024240	bHLH	TF	Current work & Kagale et al., 2016										Csa06g047140
Csa02g055950	bHLH	TF	Current work & Kagale et al., 2016										Csa04g056140
Csa02g061310	bHLH	TF	Current work & Kagale et al., 2016										Csa05g009960
Csa11g090450	bHLH	TF	Current work & Kagale et al., 2016										Csa06g047630
Csa18g029850	bHLH	TF	Current work & Kagale et al., 2016										Csa05g009870
Csa02g061600	bHLH	TF	Current work & Kagale et al., 2016										Csa06g047710
Csa11g090710	bHLH	TF	Current work & Kagale et al., 2016										Csa04g057350
Csa02g074490	bHLH	TF	Current work & Kagale et al., 2016										Csa05g009680
Csa11g102710	bHLH	TF	Current work & Kagale et al., 2016										Csa06g047880
Csa18g039290	bHLH	TF	Current work & Kagale et al., 2016										Csa04g057680
Csa02g074670	bHLH	TF	Current work & Kagale et al., 2016										Csa05g009390
Csa11g102870	bHLH	TF	Current work & Kagale et al., 2016										Csa06g048230
Csa18g039460	bHLH	TF	Current work & Kagale et al., 2016										Csa06g048310
Csa02g075630	bHLH	TF	Current work & Kagale et al., 2016										Csa04g058000
Csa11g103870	bHLH	TF	Current work & Kagale et al., 2016										Csa05g009180
Csa18g040490	bHLH	TF	Current work & Kagale et al., 2016										Csa06g048510
Csa11g103830	bHLH	TF	Current work & Kagale et al., 2016										Csa06g048520
Csa18g040420	bHLH	TF	Current work & Kagale et al., 2016										Csa04g058020
Csa03g031010	bHLH	TF	Current work										Csa05g009160
Csa03g058360	bHLH	TF	Current work										Csa06g048530
Csa04g047520	bHLH	TF	Current work										Csa04g058030
Csa05g060660	bHLH	TF	Current work										Csa05g009150
Csa06g037710	bHLH	TF	Current work										Csa06g048540
Csa07g021990	bHLH	TF	Current work										Csa04g059420
Csa07g023690	bHLH	TF	Current work										Csa05g008730
Csa10g003040	bHLH	TF	Current work										Csa06g048980
Csa10g022060	bHLH	TF	Current work										Csa04g060600
Csa11g003390	bHLH	TF	Current work										Csa05g007460
Csa11g003400	bHLH	TF	Current work										Csa06g049190
Csa11g033540	bHLH	TF	Current work										Csa04g060610
Csa11g083340	bHLH	TF	Current work										Csa06g049200
Csa12g061600	bHLH	TF	Current work										Csa04g060890
Csa12g061610	bHLH	TF	Current work										Csa05g007190
Csa12g061620	bHLH	TF	Current work										Csa06g049510
Csa14g055990	bHLH	TF	Current work										Csa04g061140
Csa17g085510	bHLH	TF	Current work										Csa05g006960
Csa17g098180	bHLH	TF	Current work										Csa06g049730
Csa18g040400	bHLH	TF	Current work										Csa04g062260
Csa18g040410	bHLH	TF	Current work										Csa05g005850
Csa18g040470	bHLH	TF	Current work										Csa06g050760
Csa20g080920	bHLH	TF	Current work										Csa04g062580
Csa14g012170	bHLH	TF	Kagale et al., 2016										Csa05g005540
Csa03g019570	bHLH	TF	Kagale et al., 2016										Csa06g051080
Csa17g021380	bHLH	TF	Kagale et al., 2016										Csa04g062610
Csa03g028500	bHLH	TF	Kagale et al., 2016										Csa05g005510
Csa14g031640	bHLH	TF	Kagale et al., 2016										Csa06g051110
Csa17g033830	bHLH	TF	Kagale et al., 2016										Csa04g062700
Csa14g056000	bHLH	TF	Kagale et al., 2016										Csa05g004420
Csa04g018080	bHLH	TF	Kagale et al., 2016										Csa06g051220
Csa06g010130	bHLH	TF	Kagale et al., 2016										Csa04g062780
Csa09g021180	bHLH	TF	Kagale et al., 2016										Csa05g004360
Csa10g003050	bHLH	TF	Kagale et al., 2016										Csa06g051300
Csa11g003410	bHLH	TF	Kagale et al., 2016										Csa04g062830
Csa03g011780	bZIP	TF	Kagale et al., 2016										Csa05g004330
Csa14g009800	bZIP	TF	Kagale et al., 2016										Csa06g051340
Csa17g011780	bZIP	TF	Kagale et al., 2016										Csa04g062950
Csa03g023300	bZIP	TF	Kagale et al., 2016										Csa05g004220
Csa14g024800	bZIP	TF	Kagale et al., 2016										Csa06g051440
Csa17g025310	bZIP	TF	Kagale et al., 2016										Csa04g063020
Csa03g025960	bZIP	TF	Kagale et al., 2016										Csa05g004150
Csa14g027310	bZIP	TF	Kagale et al., 2016										Csa06g051510
Csa17g028970	bZIP	TF	Kagale et al., 2016										Csa04g063060
Csa03g047450	bZIP	TF	Kagale et al., 2016										Csa05g004110
Csa14g049830	bZIP	TF	Kagale et al., 2016										Csa06g051550
Csa03g055610	bZIP	TF	Kagale et al., 2016										Csa04g063090
Csa14g055950	bZIP	TF	Kagale et al., 2016										Csa05g004070
Csa17g085550	bZIP	TF	Kagale et al., 2016										Csa06g051580
Csa05g085100	bZIP	TF	Kagale et al., 2016										Csa04g063330
Csa07g034330	bZIP	TF	Kagale et al., 2016										Csa05g003870
Csa16g028670	bZIP	TF	Kagale et al., 2016										Csa04g063340
Csa07g050580	bZIP	TF	Kagale et al., 2016										Csa05g003860
Csa09g084700	bZIP	TF	Kagale et al., 2016										Csa06g051800
Csa16g042150	bZIP	TF	Kagale et al., 2016										Csa05g003640
Csa19g043220	bZIP	TF	Kagale et al., 2016										Csa06g052050
Csa01g039910	bZIP	TF	Kagale et al., 2016										Csa04g063650
Csa15g076190	bZIP	TF	Kagale et al., 2016										Csa05g003630
Csa19g054700	bZIP	TF	Kagale et al., 2016										Csa06g052060
Csa04g047850	bZIP	TF	Kagale et al., 2016										Csa04g063630
Csa05g018740	bZIP	TF	Kagale et al., 2016										Csa05g003610
Csa06g038020	bZIP	TF	Kagale et al., 2016										Csa06g052210
Csa04g049710	bZIP	TF	Kagale et al., 2016										Csa04g064930
Csa05g017850	bZIP	TF	Kagale et al., 2016										Csa05g003340
Csa04g055500	bZIP	TF	Kagale et al., 2016										Csa06g052360
Csa05g011590	bZIP	TF	Kagale et al., 2016										Csa04g065310
Csa06g046960	bZIP	TF	Kagale et al., 2016										Csa05g002940
Csa04g057930	bZIP	TF	Kagale et al., 2016										Csa06g052710
Csa05g009210	bZIP	TF	Kagale et al., 2016										Csa04g065370
Csa06g048430	bZIP	TF	Kagale et al., 2016										Csa05g002870
Csa01g013360	bZIP	TF	Kagale et al., 2016										Csa06g052800
Csa15g016140	bZIP	TF	Kagale et al., 2016										Csa04g065450
Csa19g016500	bZIP	TF	Kagale et al., 2016										Csa05g002800
Csa01g022300	bZIP	TF	Kagale et al., 2016										Csa06g052890
Csa15g027010	bZIP	TF	Kagale et al., 2016										Csa04g065590
Csa19g026800	bZIP	TF	Kagale et al., 2016										Csa05g002660
Csa04g024180	bZIP	TF	Kagale et al., 2016										Csa06g053020
Csa06g017080	bZIP	TF	Kagale et al., 2016										Csa04g065700
Csa09g034290	bZIP	TF	Kagale et al., 2016										Csa05g002560
Csa04g043230	bZIP	TF	Kagale et al., 2016										Csa06g053110
Csa06g031560	bZIP	TF	Kagale et al., 2016										Csa04g065790
Csa09g069250	bZIP	TF	Kagale et al., 2016										Csa05g002480
Csa04g044650	bZIP	TF	Kagale et al., 2016										Csa06g053190
Csa06g033960	bZIP	TF	Kagale et al., 2016										Csa04g065900
Csa09g070700	bZIP	TF	Kagale et al., 2016										Csa05g002390
Csa10g008210	bZIP	TF	Kagale et al., 2016										Csa06g053280
Csa11g008990	bZIP	TF	Kagale et al., 2016										Csa04g065940
Csa12g009690	bZIP	TF	Kagale et al., 2016										Csa05g002350
Csa10g006150	bZIP	TF	Kagale et al., 2016										Csa06g053320
Csa11g005740	bZIP	TF	Kagale et al., 2016										Csa05g002330
Csa12g007500	bZIP	TF	Kagale et al., 2016										Csa04g066000
Csa08g057510	bZIP	TF	Kagale et al., 2016										Csa05g002280
Csa13g008990	bZIP	TF	Kagale et al., 2016										Csa06g053390
Csa20g009310	bZIP	TF	Kagale et al., 2016										Csa05g002060
Csa08g057280	bZIP	TF	Kagale et al., 2016										Csa06g053600
Csa08g054570	bZIP	TF	Kagale et al., 2016										Csa04g066350
Csa13g011780	bZIP	TF	Kagale et al., 2016										Csa05g001980
Csa20g015290	bZIP	TF	Kagale et al., 2016										Csa06g053720
Csa11g072090	bZIP	TF	Kagale et al., 2016										Csa04g066410
Csa18g011000	bZIP	TF	Kagale et al., 2016										Csa05g001910
Csa20g066710	bZIP	TF	Kagale et al., 2016										Csa06g053800
Csa02g073440	bZIP	TF	Kagale et al., 2016										Csa05g001690
Csa11g102430	bZIP	TF	Kagale et al., 2016										Csa06g054000
Csa18g038960	bZIP	TF	Kagale et al., 2016										Csa04g067670
Csa03g005160	bZIP	TF	Current work & Kagale et al., 2016										Csa05g001630
Csa14g005080	bZIP	TF	Current work & Kagale et al., 2016										Csa06g054060
Csa17g007050	bZIP	TF	Current work & Kagale et al., 2016										Csa04g067900
Csa03g008550	bZIP	TF	Current work & Kagale et al., 2016										Csa05g001360
Csa14g007460	bZIP	TF	Current work & Kagale et al., 2016										Csa06g054340
Csa17g009470	bZIP	TF	Current work & Kagale et al., 2016										Csa04g067930
Csa03g010240	bZIP	TF	Current work & Kagale et al., 2016										Csa05g001330
Csa14g008240	bZIP	TF	Current work & Kagale et al., 2016										Csa06g054370
Csa17g010250	bZIP	TF	Current work & Kagale et al., 2016										Csa04g067960
Csa03g017350	bZIP	TF	Current work & Kagale et al., 2016										Csa05g001300
Csa14g016530	bZIP	TF	Current work & Kagale et al., 2016										Csa06g054400
Csa17g018900	bZIP	TF	Current work & Kagale et al., 2016										Csa01g001480
Csa03g036470	bZIP	TF	Current work & Kagale et al., 2016										Csa15g001510
Csa14g042060	bZIP	TF	Current work & Kagale et al., 2016										Csa19g002570
Csa17g050480	bZIP	TF	Current work & Kagale et al., 2016										Csa19g003360
Csa03g048570	bZIP	TF	Current work & Kagale et al., 2016										Csa19g003230
Csa17g069280	bZIP	TF	Current work & Kagale et al., 2016										Csa10g042300
Csa03g046660	bZIP	TF	Current work & Kagale et al., 2016										Csa19g001480
Csa14g048900	bZIP	TF	Current work & Kagale et al., 2016										Csa10g042380
Csa17g070520	bZIP	TF	Current work & Kagale et al., 2016										Csa19g001400
Csa17g071450	bZIP	TF	Current work & Kagale et al., 2016										Csa10g042450
Csa05g052110	bZIP	TF	Current work & Kagale et al., 2016										Csa19g001330
Csa07g017590	bZIP	TF	Current work & Kagale et al., 2016										Csa01g001660
Csa16g017920	bZIP	TF	Current work & Kagale et al., 2016										Csa15g001700
Csa05g085510	bZIP	TF	Current work & Kagale et al., 2016										Csa19g002760
Csa07g034480	bZIP	TF	Current work & Kagale et al., 2016										Csa01g001860
Csa16g028870	bZIP	TF	Current work & Kagale et al., 2016										Csa15g001870
Csa07g046870	bZIP	TF	Current work & Kagale et al., 2016										Csa19g002950
Csa09g080000	bZIP	TF	Current work & Kagale et al., 2016										Csa01g002130
Csa16g039290	bZIP	TF	Current work & Kagale et al., 2016										Csa15g002200
Csa04g009620	bZIP	TF	Current work & Kagale et al., 2016										Csa19g004650
Csa06g004980	bZIP	TF	Current work & Kagale et al., 2016										Csa01g002440
Csa09g007460	bZIP	TF	Current work & Kagale et al., 2016										Csa15g002520
Csa01g033160	bZIP	TF	Current work & Kagale et al., 2016										Csa19g004940
Csa15g073650	bZIP	TF	Current work & Kagale et al., 2016										Csa01g002590
Csa19g053480	bZIP	TF	Current work & Kagale et al., 2016										Csa15g002660
Csa01g041280	bZIP	TF	Current work & Kagale et al., 2016										Csa19g005080
Csa15g076640	bZIP	TF	Current work & Kagale et al., 2016										Csa01g002650
Csa19g057740	bZIP	TF	Current work & Kagale et al., 2016										Csa15g002700
Csa07g051420	bZIP	TF	Current work & Kagale et al., 2016										Csa19g005130
Csa09g085610	bZIP	TF	Current work & Kagale et al., 2016										Csa01g002880
Csa16g043020	bZIP	TF	Current work & Kagale et al., 2016										Csa15g002950
Csa07g052940	bZIP	TF	Current work & Kagale et al., 2016										Csa19g005320
Csa09g087130	bZIP	TF	Current work & Kagale et al., 2016										Csa01g002940
Csa16g044600	bZIP	TF	Current work & Kagale et al., 2016										Csa15g003020
Csa05g029850	bZIP	TF	Current work & Kagale et al., 2016										Csa19g005380
Csa07g011490	bZIP	TF	Current work & Kagale et al., 2016										Csa01g003150
Csa16g012020	bZIP	TF	Current work & Kagale et al., 2016										Csa15g003230
Csa06g038840	bZIP	TF	Current work & Kagale et al., 2016										Csa19g005580
Csa04g054990	bZIP	TF	Current work & Kagale et al., 2016										Csa01g003350
Csa05g012080	bZIP	TF	Current work & Kagale et al., 2016										Csa15g003480
Csa06g045050	bZIP	TF	Current work & Kagale et al., 2016										Csa19g005790
Csa04g055360	bZIP	TF	Current work & Kagale et al., 2016										Csa01g003470
Csa05g011720	bZIP	TF	Current work & Kagale et al., 2016										Csa15g003590
Csa06g046820	bZIP	TF	Current work & Kagale et al., 2016										Csa19g005910
Csa04g065310	bZIP	TF	Current work & Kagale et al., 2016										Csa01g004850
Csa05g002940	bZIP	TF	Current work & Kagale et al., 2016										Csa15g003940
Csa06g052710	bZIP	TF	Current work & Kagale et al., 2016										Csa19g006270
Csa01g011730	bZIP	TF	Current work & Kagale et al., 2016										Csa01g004860
Csa15g014380	bZIP	TF	Current work & Kagale et al., 2016										Csa15g003950
Csa19g014490	bZIP	TF	Current work & Kagale et al., 2016										Csa19g006280
Csa01g020290	bZIP	TF	Current work & Kagale et al., 2016										Csa01g004890
Csa15g023820	bZIP	TF	Current work & Kagale et al., 2016										Csa15g004970
Csa19g024750	bZIP	TF	Current work & Kagale et al., 2016										Csa19g006310
Csa04g020130	bZIP	TF	Current work & Kagale et al., 2016										Csa01g005130
Csa06g012990	bZIP	TF	Current work & Kagale et al., 2016										Csa01g005410
Csa04g035300	bZIP	TF	Current work & Kagale et al., 2016										Csa15g005640
Csa06g023810	bZIP	TF	Current work & Kagale et al., 2016										Csa19g006840
Csa09g052480	bZIP	TF	Current work & Kagale et al., 2016										Csa01g005590
Csa04g037770	bZIP	TF	Current work & Kagale et al., 2016										Csa15g005840
Csa06g026180	bZIP	TF	Current work & Kagale et al., 2016										Csa19g007040
Csa09g058990	bZIP	TF	Current work & Kagale et al., 2016										Csa01g005680
Csa04g040710	bZIP	TF	Current work & Kagale et al., 2016										Csa15g005930
Csa06g029080	bZIP	TF	Current work & Kagale et al., 2016										Csa19g007130
Csa09g064380	bZIP	TF	Current work & Kagale et al., 2016										Csa01g006590
Csa04g043060	bZIP	TF	Current work & Kagale et al., 2016										Csa15g007070
Csa06g031380	bZIP	TF	Current work & Kagale et al., 2016										Csa19g008200
Csa09g069040	bZIP	TF	Current work & Kagale et al., 2016										Csa15g007300
Csa05g094690	bZIP	TF	Current work & Kagale et al., 2016										Csa19g008400
Csa07g002200	bZIP	TF	Current work & Kagale et al., 2016										Csa01g007130
Csa16g002220	bZIP	TF	Current work & Kagale et al., 2016										Csa15g007680
Csa02g002150	bZIP	TF	Current work & Kagale et al., 2016										Csa19g009770
Csa08g053490	bZIP	TF	Current work & Kagale et al., 2016										Csa01g007230
Csa13g056340	bZIP	TF	Current work & Kagale et al., 2016										Csa19g009880
Csa02g005920	bZIP	TF	Current work & Kagale et al., 2016										Csa01g007260
Csa08g051790	bZIP	TF	Current work & Kagale et al., 2016										Csa15g007820
Csa13g054520	bZIP	TF	Current work & Kagale et al., 2016										Csa19g009920
Csa10g007540	bZIP	TF	Current work & Kagale et al., 2016										Csa01g007430
Csa11g007320	bZIP	TF	Current work & Kagale et al., 2016										Csa15g007970
Csa12g008980	bZIP	TF	Current work & Kagale et al., 2016										Csa19g010070
Csa10g007140	bZIP	TF	Current work & Kagale et al., 2016										Csa01g007530
Csa11g006840	bZIP	TF	Current work & Kagale et al., 2016										Csa15g008100
Csa12g008600	bZIP	TF	Current work & Kagale et al., 2016										Csa19g010160
Csa10g004500	bZIP	TF	Current work & Kagale et al., 2016										Csa01g007780
Csa11g005050	bZIP	TF	Current work & Kagale et al., 2016										Csa19g010440
Csa12g004740	bZIP	TF	Current work & Kagale et al., 2016										Csa01g008520
Csa10g003370	bZIP	TF	Current work & Kagale et al., 2016										Csa15g009230
Csa11g003810	bZIP	TF	Current work & Kagale et al., 2016										Csa19g011260
Csa12g003650	bZIP	TF	Current work & Kagale et al., 2016										Csa01g008710
Csa10g001610	bZIP	TF	Current work & Kagale et al., 2016										Csa01g009130
Csa11g001790	bZIP	TF	Current work & Kagale et al., 2016										Csa15g009800
Csa12g001690	bZIP	TF	Current work & Kagale et al., 2016										Csa19g011850
Csa08g056220	bZIP	TF	Current work & Kagale et al., 2016										Csa01g009140
Csa13g010160	bZIP	TF	Current work & Kagale et al., 2016										Csa15g009810
Csa20g011550	bZIP	TF	Current work & Kagale et al., 2016										Csa19g011860
Csa08g002390	bZIP	TF	Current work & Kagale et al., 2016										Csa01g009950
Csa13g014050	bZIP	TF	Current work & Kagale et al., 2016										Csa15g010590
Csa20g016710	bZIP	TF	Current work & Kagale et al., 2016										Csa19g012680
Csa08g007990	bZIP	TF	Current work & Kagale et al., 2016										Csa01g010090
Csa13g018640	bZIP	TF	Current work & Kagale et al., 2016										Csa15g010730
Csa20g023350	bZIP	TF	Current work & Kagale et al., 2016										Csa19g012840
Csa08g022370	bZIP	TF	Current work & Kagale et al., 2016										Csa01g010830
Csa13g030550	bZIP	TF	Current work & Kagale et al., 2016										Csa15g011480
Csa08g031090	bZIP	TF	Current work & Kagale et al., 2016										Csa19g013490
Csa13g039150	bZIP	TF	Current work & Kagale et al., 2016										Csa01g010860
Csa20g058680	bZIP	TF	Current work & Kagale et al., 2016										Csa15g012500
Csa10g044960	bZIP	TF	Current work & Kagale et al., 2016										Csa19g013520
Csa11g053830	bZIP	TF	Current work & Kagale et al., 2016										Csa01g010870
Csa11g070630	bZIP	TF	Current work & Kagale et al., 2016										Csa15g012510
Csa18g009710	bZIP	TF	Current work & Kagale et al., 2016										Csa19g013530
Csa20g070120	bZIP	TF	Current work & Kagale et al., 2016										Csa01g011350
Csa02g035570	bZIP	TF	Current work & Kagale et al., 2016										Csa15g013960
Csa11g078730	bZIP	TF	Current work & Kagale et al., 2016										Csa19g014100
Csa18g018820	bZIP	TF	Current work & Kagale et al., 2016										Csa19g014110
Csa02g067790	bZIP	TF	Current work & Kagale et al., 2016										Csa01g011370
Csa11g094690	bZIP	TF	Current work & Kagale et al., 2016										Csa15g013990
Csa18g034210	bZIP	TF	Current work & Kagale et al., 2016										Csa19g014120
Csa01g040050	bZIP	TF	Current work										Csa01g011380
Csa03g005150	bZIP	TF	Current work										Csa15g014000
Csa11g103130	bZIP	TF	Current work										Csa19g014130
Csa14g005070	bZIP	TF	Current work										Csa01g011690
Csa15g064570	bZIP	TF	Current work										Csa15g014310
Csa16g030230	bZIP	TF	Current work										Csa19g014440
Csa18g039710	bZIP	TF	Current work										Csa01g011730
Csa19g043210	bZIP	TF	Current work										Csa15g014380
Csa05g053570	bZIP	TF	Kagale et al., 2016										Csa19g014490
Csa07g019360	bZIP	TF	Kagale et al., 2016										Csa01g012030
Csa16g018630	bZIP	TF	Kagale et al., 2016										Csa15g014690
Csa02g030870	bZIP	TF	Kagale et al., 2016										Csa19g015060
Csa08g057630	bZIP	TF	Kagale et al., 2016										Csa01g012110
Csa13g008860	bZIP	TF	Kagale et al., 2016										Csa15g014770
Csa20g009180	bZIP	TF	Kagale et al., 2016										Csa19g015130
Csa03g023170	BZR	TF	Kagale et al., 2016										Csa01g012120
Csa06g024730	BZR	TF	Kagale et al., 2016										Csa15g014780
Csa03g029650	C2C2-CO-like	TF	Kagale et al., 2016										Csa19g015140
Csa14g033960	C2C2-CO-like	TF	Kagale et al., 2016										Csa01g012300
Csa03g031300	C2C2-CO-like	TF	Kagale et al., 2016										Csa15g014990
Csa14g035650	C2C2-CO-like	TF	Kagale et al., 2016										Csa19g015310
Csa03g054970	C2C2-CO-like	TF	Kagale et al., 2016										Csa01g012320
Csa14g055320	C2C2-CO-like	TF	Kagale et al., 2016										Csa15g015020
Csa05g084920	C2C2-CO-like	TF	Kagale et al., 2016										Csa19g015330
Csa07g034200	C2C2-CO-like	TF	Kagale et al., 2016										Csa01g012500
Csa16g028540	C2C2-CO-like	TF	Kagale et al., 2016										Csa15g015180
Csa07g047040	C2C2-CO-like	TF	Kagale et al., 2016										Csa19g015540
Csa09g080180	C2C2-CO-like	TF	Kagale et al., 2016										Csa01g012510
Csa16g039490	C2C2-CO-like	TF	Kagale et al., 2016										Csa15g015190
Csa07g057600	C2C2-CO-like	TF	Kagale et al., 2016										Csa01g012670
Csa09g092700	C2C2-CO-like	TF	Kagale et al., 2016										Csa15g015410
Csa16g048160	C2C2-CO-like	TF	Kagale et al., 2016										Csa19g015730
Csa07g051490	C2C2-CO-like	TF	Kagale et al., 2016										Csa01g013230
Csa09g085690	C2C2-CO-like	TF	Kagale et al., 2016										Csa15g016010
Csa16g043110	C2C2-CO-like	TF	Kagale et al., 2016										Csa19g016370
Csa09g090020	C2C2-CO-like	TF	Kagale et al., 2016										Csa01g013800
Csa07g007880	C2C2-CO-like	TF	Kagale et al., 2016										Csa15g016630
Csa16g007740	C2C2-CO-like	TF	Kagale et al., 2016										Csa19g016890
Csa01g001950	C2C2-CO-like	TF	Kagale et al., 2016										Csa01g013850
Csa15g002000	C2C2-CO-like	TF	Kagale et al., 2016										Csa15g016680
Csa19g003030	C2C2-CO-like	TF	Kagale et al., 2016										Csa19g016940
Csa15g009400	C2C2-CO-like	TF	Kagale et al., 2016										Csa01g013950
Csa19g011430	C2C2-CO-like	TF	Kagale et al., 2016										Csa15g016780
Csa11g035280	C2C2-CO-like	TF	Kagale et al., 2016										Csa19g017040
Csa12g055570	C2C2-CO-like	TF	Kagale et al., 2016										Csa01g014020
Csa10g001670	C2C2-CO-like	TF	Kagale et al., 2016										Csa15g016850
Csa11g001840	C2C2-CO-like	TF	Kagale et al., 2016										Csa19g017110
Csa12g001740	C2C2-CO-like	TF	Kagale et al., 2016										Csa01g014150
Csa10g001820	C2C2-CO-like	TF	Kagale et al., 2016										Csa15g016960
Csa11g002010	C2C2-CO-like	TF	Kagale et al., 2016										Csa19g017210
Csa12g001900	C2C2-CO-like	TF	Kagale et al., 2016										Csa01g015840
Csa08g008000	C2C2-CO-like	TF	Kagale et al., 2016										Csa15g017660
Csa13g018650	C2C2-CO-like	TF	Kagale et al., 2016										Csa19g018880
Csa20g023360	C2C2-CO-like	TF	Kagale et al., 2016										Csa01g016210
Csa08g008010	C2C2-CO-like	TF	Kagale et al., 2016										Csa15g018030
Csa13g018660	C2C2-CO-like	TF	Kagale et al., 2016										Csa19g019320
Csa20g046110	C2C2-CO-like	TF	Kagale et al., 2016										Csa01g016250
Csa20g041160	C2C2-CO-like	TF	Kagale et al., 2016										Csa15g018070
Csa17g035050	C2C2-CO-like	TF	Current work & Kagale et al., 2016										Csa19g020370
Csa17g037850	C2C2-CO-like	TF	Current work & Kagale et al., 2016										Csa01g016270
Csa17g080770	C2C2-CO-like	TF	Current work & Kagale et al., 2016										Csa15g018090
Csa07g043060	C2C2-CO-like	TF	Current work & Kagale et al., 2016										Csa19g020390
Csa09g078440	C2C2-CO-like	TF	Current work & Kagale et al., 2016										Csa01g016320
Csa16g037740	C2C2-CO-like	TF	Current work & Kagale et al., 2016										Csa15g018140
Csa07g054870	C2C2-CO-like	TF	Current work & Kagale et al., 2016										Csa19g020440
Csa16g046500	C2C2-CO-like	TF	Current work & Kagale et al., 2016										Csa01g016500
Csa05g022910	C2C2-CO-like	TF	Current work & Kagale et al., 2016										Csa15g018290
Csa04g067960	C2C2-CO-like	TF	Current work & Kagale et al., 2016										Csa19g020610
Csa05g001300	C2C2-CO-like	TF	Current work & Kagale et al., 2016										Csa01g016690
Csa06g054400	C2C2-CO-like	TF	Current work & Kagale et al., 2016										Csa15g018480
Csa01g008710	C2C2-CO-like	TF	Current work & Kagale et al., 2016										Csa19g020780
Csa01g025110	C2C2-CO-like	TF	Current work & Kagale et al., 2016										Csa01g016760
Csa15g032450	C2C2-CO-like	TF	Current work & Kagale et al., 2016										Csa15g018570
Csa19g031100	C2C2-CO-like	TF	Current work & Kagale et al., 2016										Csa19g020890
Csa10g030960	C2C2-CO-like	TF	Current work & Kagale et al., 2016										Csa01g017540
Csa20g023370	C2C2-CO-like	TF	Current work & Kagale et al., 2016										Csa15g019440
Csa08g022520	C2C2-CO-like	TF	Current work & Kagale et al., 2016										Csa19g021690
Csa13g030740	C2C2-CO-like	TF	Current work & Kagale et al., 2016										Csa01g017710
Csa11g074380	C2C2-CO-like	TF	Current work & Kagale et al., 2016										Csa15g019650
Csa18g014330	C2C2-CO-like	TF	Current work & Kagale et al., 2016										Csa19g021860
Csa02g062190	C2C2-CO-like	TF	Current work & Kagale et al., 2016										Csa01g017750
Csa11g091240	C2C2-CO-like	TF	Current work & Kagale et al., 2016										Csa15g019690
Csa18g030740	C2C2-CO-like	TF	Current work & Kagale et al., 2016										Csa19g021900
Csa03g031610	C2C2-Dof	TF	Kagale et al., 2016										Csa01g017810
Csa14g035930	C2C2-Dof	TF	Kagale et al., 2016										Csa15g019750
Csa16g057360	C2C2-Dof	TF	Kagale et al., 2016										Csa19g021980
Csa03g011080	C2C2-Dof	TF	Current work & Kagale et al., 2016										Csa01g018090
Csa14g009010	C2C2-Dof	TF	Current work & Kagale et al., 2016										Csa15g020040
Csa17g011020	C2C2-Dof	TF	Current work & Kagale et al., 2016										Csa19g022270
Csa03g025140	C2C2-Dof	TF	Current work & Kagale et al., 2016										Csa01g018100
Csa14g026580	C2C2-Dof	TF	Current work & Kagale et al., 2016										Csa15g020050
Csa17g027260	C2C2-Dof	TF	Current work & Kagale et al., 2016										Csa19g022280
Csa03g028730	C2C2-Dof	TF	Current work & Kagale et al., 2016										Csa01g018810
Csa14g031920	C2C2-Dof	TF	Current work & Kagale et al., 2016										Csa15g021000
Csa17g034060	C2C2-Dof	TF	Current work & Kagale et al., 2016										Csa19g023030
Csa03g032300	C2C2-Dof	TF	Current work & Kagale et al., 2016										Csa01g018980
Csa14g036700	C2C2-Dof	TF	Current work & Kagale et al., 2016										Csa19g023160
Csa17g041880	C2C2-Dof	TF	Current work & Kagale et al., 2016										Csa01g019080
Csa03g051350	C2C2-Dof	TF	Current work & Kagale et al., 2016										Csa15g021240
Csa14g051530	C2C2-Dof	TF	Current work & Kagale et al., 2016										Csa19g023230
Csa17g073130	C2C2-Dof	TF	Current work & Kagale et al., 2016										Csa01g019430
Csa03g058660	C2C2-Dof	TF	Current work & Kagale et al., 2016										Csa15g021650
Csa14g059960	C2C2-Dof	TF	Current work & Kagale et al., 2016										Csa19g023630
Csa17g090650	C2C2-Dof	TF	Current work & Kagale et al., 2016										Csa01g019530
Csa07g066190	C2C2-Dof	TF	Current work & Kagale et al., 2016										Csa15g021770
Csa09g099480	C2C2-Dof	TF	Current work & Kagale et al., 2016										Csa19g023750
Csa05g086300	C2C2-Dof	TF	Current work & Kagale et al., 2016										Csa01g019640
Csa07g036310	C2C2-Dof	TF	Current work & Kagale et al., 2016										Csa19g023880
Csa16g031000	C2C2-Dof	TF	Current work & Kagale et al., 2016										Csa01g019700
Csa05g038090	C2C2-Dof	TF	Current work & Kagale et al., 2016										Csa15g023050
Csa07g016040	C2C2-Dof	TF	Current work & Kagale et al., 2016										Csa19g023950
Csa16g016640	C2C2-Dof	TF	Current work & Kagale et al., 2016										Csa01g020290
Csa05g035600	C2C2-Dof	TF	Current work & Kagale et al., 2016										Csa15g023820
Csa07g015680	C2C2-Dof	TF	Current work & Kagale et al., 2016										Csa19g024750
Csa16g016240	C2C2-Dof	TF	Current work & Kagale et al., 2016										Csa01g020430
Csa05g021180	C2C2-Dof	TF	Current work & Kagale et al., 2016										Csa15g023980
Csa07g007240	C2C2-Dof	TF	Current work & Kagale et al., 2016										Csa19g024880
Csa16g007040	C2C2-Dof	TF	Current work & Kagale et al., 2016										Csa01g020750
Csa04g051210	C2C2-Dof	TF	Current work & Kagale et al., 2016										Csa15g024370
Csa05g016230	C2C2-Dof	TF	Current work & Kagale et al., 2016										Csa19g025240
Csa06g040340	C2C2-Dof	TF	Current work & Kagale et al., 2016										Csa01g020850
Csa04g065700	C2C2-Dof	TF	Current work & Kagale et al., 2016										Csa15g024480
Csa05g002560	C2C2-Dof	TF	Current work & Kagale et al., 2016										Csa19g025350
Csa06g053110	C2C2-Dof	TF	Current work & Kagale et al., 2016										Csa01g021240
Csa01g024360	C2C2-Dof	TF	Current work & Kagale et al., 2016										Csa15g024970
Csa15g031650	C2C2-Dof	TF	Current work & Kagale et al., 2016										Csa19g025790
Csa19g029310	C2C2-Dof	TF	Current work & Kagale et al., 2016										Csa01g021400
Csa04g026300	C2C2-Dof	TF	Current work & Kagale et al., 2016										Csa15g025110
Csa06g019350	C2C2-Dof	TF	Current work & Kagale et al., 2016										Csa19g025930
Csa09g039660	C2C2-Dof	TF	Current work & Kagale et al., 2016										Csa01g021520
Csa04g030380	C2C2-Dof	TF	Current work & Kagale et al., 2016										Csa15g025250
Csa06g021150	C2C2-Dof	TF	Current work & Kagale et al., 2016										Csa19g026030
Csa09g047820	C2C2-Dof	TF	Current work & Kagale et al., 2016										Csa15g026630
Csa04g036060	C2C2-Dof	TF	Current work & Kagale et al., 2016										Csa19g026420
Csa06g024450	C2C2-Dof	TF	Current work & Kagale et al., 2016										Csa15g026650
Csa09g053360	C2C2-Dof	TF	Current work & Kagale et al., 2016										Csa19g026440
Csa04g038300	C2C2-Dof	TF	Current work & Kagale et al., 2016										Csa01g022190
Csa06g026770	C2C2-Dof	TF	Current work & Kagale et al., 2016										Csa15g026900
Csa09g059550	C2C2-Dof	TF	Current work & Kagale et al., 2016										Csa19g026690
Csa04g041620	C2C2-Dof	TF	Current work & Kagale et al., 2016										Csa01g022390
Csa06g029980	C2C2-Dof	TF	Current work & Kagale et al., 2016										Csa15g027110
Csa09g067350	C2C2-Dof	TF	Current work & Kagale et al., 2016										Csa19g026890
Csa05g094020	C2C2-Dof	TF	Current work & Kagale et al., 2016										Csa01g022610
Csa07g002770	C2C2-Dof	TF	Current work & Kagale et al., 2016										Csa15g027510
Csa16g003010	C2C2-Dof	TF	Current work & Kagale et al., 2016										Csa19g027200
Csa02g002370	C2C2-Dof	TF	Current work & Kagale et al., 2016										Csa01g022890
Csa08g053300	C2C2-Dof	TF	Current work & Kagale et al., 2016										Csa15g027910
Csa13g056100	C2C2-Dof	TF	Current work & Kagale et al., 2016										Csa19g027580
Csa11g025480	C2C2-Dof	TF	Current work & Kagale et al., 2016										Csa15g030510
Csa10g022470	C2C2-Dof	TF	Current work & Kagale et al., 2016										Csa19g028160
Csa12g037530	C2C2-Dof	TF	Current work & Kagale et al., 2016										Csa01g023840
Csa10g022390	C2C2-Dof	TF	Current work & Kagale et al., 2016										Csa15g031120
Csa11g025430	C2C2-Dof	TF	Current work & Kagale et al., 2016										Csa19g028740
Csa12g037480	C2C2-Dof	TF	Current work & Kagale et al., 2016										Csa01g023970
Csa10g018980	C2C2-Dof	TF	Current work & Kagale et al., 2016										Csa15g031250
Csa11g020730	C2C2-Dof	TF	Current work & Kagale et al., 2016										Csa19g028870
Csa12g030340	C2C2-Dof	TF	Current work & Kagale et al., 2016										Csa01g024000
Csa10g003120	C2C2-Dof	TF	Current work & Kagale et al., 2016										Csa15g031280
Csa11g003480	C2C2-Dof	TF	Current work & Kagale et al., 2016										Csa19g028900
Csa12g003340	C2C2-Dof	TF	Current work & Kagale et al., 2016										Csa01g024190
Csa08g062200	C2C2-Dof	TF	Current work & Kagale et al., 2016										Csa01g024360
Csa13g002360	C2C2-Dof	TF	Current work & Kagale et al., 2016										Csa15g031650
Csa20g002520	C2C2-Dof	TF	Current work & Kagale et al., 2016										Csa19g029310
Csa10g046910	C2C2-Dof	TF	Current work & Kagale et al., 2016										Csa01g024440
Csa11g055680	C2C2-Dof	TF	Current work & Kagale et al., 2016										Csa15g031750
Csa12g081790	C2C2-Dof	TF	Current work & Kagale et al., 2016										Csa19g029390
Csa02g067130	C2C2-Dof	TF	Current work & Kagale et al., 2016										Csa01g025010
Csa11g094130	C2C2-Dof	TF	Current work & Kagale et al., 2016										Csa15g032400
Csa18g033540	C2C2-Dof	TF	Current work & Kagale et al., 2016										Csa19g031020
Csa02g067810	C2C2-Dof	TF	Current work & Kagale et al., 2016										Csa01g025110
Csa11g094710	C2C2-Dof	TF	Current work & Kagale et al., 2016										Csa15g032450
Csa18g034230	C2C2-Dof	TF	Current work & Kagale et al., 2016										Csa19g031100
Csa02g070560	C2C2-Dof	TF	Current work & Kagale et al., 2016										Csa01g025310
Csa11g099290	C2C2-Dof	TF	Current work & Kagale et al., 2016										Csa15g034670
Csa18g035890	C2C2-Dof	TF	Current work & Kagale et al., 2016										Csa19g031290
Csa02g071150	C2C2-Dof	TF	Current work & Kagale et al., 2016										Csa01g025390
Csa11g099790	C2C2-Dof	TF	Current work & Kagale et al., 2016										Csa15g034750
Csa18g036390	C2C2-Dof	TF	Current work & Kagale et al., 2016										Csa19g031380
Csa11g102460	C2C2-Dof	TF	Current work & Kagale et al., 2016										Csa15g040470
Csa18g039010	C2C2-Dof	TF	Current work & Kagale et al., 2016										Csa01g026040
Csa02g075810	C2C2-Dof	TF	Current work & Kagale et al., 2016										Csa15g040480
Csa11g103980	C2C2-Dof	TF	Current work & Kagale et al., 2016										Csa19g032010
Csa18g040580	C2C2-Dof	TF	Current work & Kagale et al., 2016										Csa01g026120
Csa02g071140	C2C2-Dof	TF	Current work										Csa15g040580
Csa02g071880	C2C2-Dof	TF	Current work										Csa19g032090
Csa02g073390	C2C2-Dof	TF	Current work										Csa01g027640
Csa09g048170	C2C2-Dof	TF	Current work										Csa15g043020
Csa11g025410	C2C2-Dof	TF	Current work										Csa19g033510
Csa11g100300	C2C2-Dof	TF	Current work										Csa01g027750
Csa11g100370	C2C2-Dof	TF	Current work										Csa15g044170
Csa12g037400	C2C2-Dof	TF	Current work										Csa19g033640
Csa12g037460	C2C2-Dof	TF	Current work										Csa01g027760
Csa12g042020	C2C2-Dof	TF	Current work										Csa15g044180
Csa16g030990	C2C2-Dof	TF	Current work										Csa19g033650
Csa20g076140	C2C2-Dof	TF	Current work										Csa01g027770
Csa14g059850	C2C2-GATA	TF	Kagale et al., 2016										Csa15g044190
Csa17g090500	C2C2-GATA	TF	Kagale et al., 2016										Csa19g033660
Csa15g008400	C2C2-GATA	TF	Kagale et al., 2016										Csa01g027790
Csa01g019550	C2C2-GATA	TF	Kagale et al., 2016										Csa15g044200
Csa15g021790	C2C2-GATA	TF	Kagale et al., 2016										Csa19g033680
Csa19g023770	C2C2-GATA	TF	Kagale et al., 2016										Csa01g030000
Csa01g023820	C2C2-GATA	TF	Kagale et al., 2016										Csa15g048570
Csa15g031100	C2C2-GATA	TF	Kagale et al., 2016										Csa19g035950
Csa19g028720	C2C2-GATA	TF	Kagale et al., 2016										Csa01g029870
Csa19g029120	C2C2-GATA	TF	Kagale et al., 2016										Csa15g048420
Csa00382s290	C2C2-GATA	TF	Kagale et al., 2016										Csa19g035800
Csa10g029720	C2C2-GATA	TF	Kagale et al., 2016										Csa01g030210
Csa11g033970	C2C2-GATA	TF	Kagale et al., 2016										Csa15g049870
Csa12g053280	C2C2-GATA	TF	Kagale et al., 2016										Csa19g036170
Csa10g018550	C2C2-GATA	TF	Kagale et al., 2016										Csa01g030470
Csa11g020260	C2C2-GATA	TF	Kagale et al., 2016										Csa15g050110
Csa12g029880	C2C2-GATA	TF	Kagale et al., 2016										Csa19g036380
Csa03g011450	C2C2-GATA	TF	Current work & Kagale et al., 2016										Csa01g030590
Csa14g009450	C2C2-GATA	TF	Current work & Kagale et al., 2016										Csa15g050240
Csa17g011440	C2C2-GATA	TF	Current work & Kagale et al., 2016										Csa19g036480
Csa03g058510	C2C2-GATA	TF	Current work & Kagale et al., 2016										Csa01g030970
Csa01g041510	C2C2-GATA	TF	Current work & Kagale et al., 2016										Csa15g052690
Csa15g077910	C2C2-GATA	TF	Current work & Kagale et al., 2016										Csa19g036820
Csa19g057970	C2C2-GATA	TF	Current work & Kagale et al., 2016										Csa04g009910
Csa05g038360	C2C2-GATA	TF	Current work & Kagale et al., 2016										Csa06g005270
Csa07g016260	C2C2-GATA	TF	Current work & Kagale et al., 2016										Csa09g008760
Csa16g016850	C2C2-GATA	TF	Current work & Kagale et al., 2016										Csa04g009900
Csa04g062950	C2C2-GATA	TF	Current work & Kagale et al., 2016										Csa06g005290
Csa05g004220	C2C2-GATA	TF	Current work & Kagale et al., 2016										Csa09g008780
Csa06g051440	C2C2-GATA	TF	Current work & Kagale et al., 2016										Csa04g011140
Csa01g007780	C2C2-GATA	TF	Current work & Kagale et al., 2016										Csa06g005470
Csa19g010440	C2C2-GATA	TF	Current work & Kagale et al., 2016										Csa09g009100
Csa01g024190	C2C2-GATA	TF	Current work & Kagale et al., 2016										Csa04g011320
Csa01g030000	C2C2-GATA	TF	Current work & Kagale et al., 2016										Csa06g005580
Csa15g048570	C2C2-GATA	TF	Current work & Kagale et al., 2016										Csa09g009280
Csa19g035950	C2C2-GATA	TF	Current work & Kagale et al., 2016										Csa09g011190
Csa04g026020	C2C2-GATA	TF	Current work & Kagale et al., 2016										Csa06g006420
Csa06g018920	C2C2-GATA	TF	Current work & Kagale et al., 2016										Csa09g011240
Csa04g036610	C2C2-GATA	TF	Current work & Kagale et al., 2016										Csa04g012360
Csa06g024980	C2C2-GATA	TF	Current work & Kagale et al., 2016										Csa06g006530
Csa09g002490	C2C2-GATA	TF	Current work & Kagale et al., 2016										Csa04g013720
Csa04g036840	C2C2-GATA	TF	Current work & Kagale et al., 2016										Csa06g006870
Csa06g025220	C2C2-GATA	TF	Current work & Kagale et al., 2016										Csa09g011750
Csa09g058050	C2C2-GATA	TF	Current work & Kagale et al., 2016										Csa04g015740
Csa04g040960	C2C2-GATA	TF	Current work & Kagale et al., 2016										Csa06g008770
Csa06g029270	C2C2-GATA	TF	Current work & Kagale et al., 2016										Csa09g014790
Csa09g064590	C2C2-GATA	TF	Current work & Kagale et al., 2016										Csa04g015890
Csa05g092350	C2C2-GATA	TF	Current work & Kagale et al., 2016										Csa06g008890
Csa07g004390	C2C2-GATA	TF	Current work & Kagale et al., 2016										Csa09g015930
Csa16g004350	C2C2-GATA	TF	Current work & Kagale et al., 2016										Csa04g015900
Csa10g027810	C2C2-GATA	TF	Current work & Kagale et al., 2016										Csa06g008900
Csa11g031090	C2C2-GATA	TF	Current work & Kagale et al., 2016										Csa09g015940
Csa12g047050	C2C2-GATA	TF	Current work & Kagale et al., 2016										Csa04g016070
Csa10g016760	C2C2-GATA	TF	Current work & Kagale et al., 2016										Csa06g009050
Csa11g018240	C2C2-GATA	TF	Current work & Kagale et al., 2016										Csa09g016100
Csa12g025910	C2C2-GATA	TF	Current work & Kagale et al., 2016										Csa04g016680
Csa10g009420	C2C2-GATA	TF	Current work & Kagale et al., 2016										Csa06g009690
Csa11g010290	C2C2-GATA	TF	Current work & Kagale et al., 2016										Csa09g019760
Csa12g012980	C2C2-GATA	TF	Current work & Kagale et al., 2016										Csa04g018180
Csa10g007450	C2C2-GATA	TF	Current work & Kagale et al., 2016										Csa06g010190
Csa11g007240	C2C2-GATA	TF	Current work & Kagale et al., 2016										Csa09g021290
Csa12g008900	C2C2-GATA	TF	Current work & Kagale et al., 2016										Csa04g018190
Csa10g004910	C2C2-GATA	TF	Current work & Kagale et al., 2016										Csa09g021300
Csa11g005440	C2C2-GATA	TF	Current work & Kagale et al., 2016										Csa04g018200
Csa12g005160	C2C2-GATA	TF	Current work & Kagale et al., 2016										Csa06g011260
Csa10g004630	C2C2-GATA	TF	Current work & Kagale et al., 2016										Csa09g021330
Csa11g005140	C2C2-GATA	TF	Current work & Kagale et al., 2016										Csa04g018320
Csa12g004840	C2C2-GATA	TF	Current work & Kagale et al., 2016										Csa06g011360
Csa08g023490	C2C2-GATA	TF	Current work & Kagale et al., 2016										Csa09g022470
Csa13g033740	C2C2-GATA	TF	Current work & Kagale et al., 2016										Csa04g018350
Csa20g049180	C2C2-GATA	TF	Current work & Kagale et al., 2016										Csa06g011390
Csa13g034860	C2C2-GATA	TF	Current work & Kagale et al., 2016										Csa09g022510
Csa20g054160	C2C2-GATA	TF	Current work & Kagale et al., 2016										Csa04g019740
Csa11g064680	C2C2-GATA	TF	Current work & Kagale et al., 2016										Csa06g012640
Csa18g002730	C2C2-GATA	TF	Current work & Kagale et al., 2016										Csa09g022900
Csa20g081520	C2C2-GATA	TF	Current work & Kagale et al., 2016										Csa04g019970
Csa02g035390	C2C2-GATA	TF	Current work & Kagale et al., 2016										Csa06g012860
Csa11g078560	C2C2-GATA	TF	Current work & Kagale et al., 2016										Csa09g025250
Csa18g018650	C2C2-GATA	TF	Current work & Kagale et al., 2016										Csa04g019980
Csa02g061170	C2C2-GATA	TF	Current work & Kagale et al., 2016										Csa06g012870
Csa11g090330	C2C2-GATA	TF	Current work & Kagale et al., 2016										Csa09g025270
Csa18g029770	C2C2-GATA	TF	Current work & Kagale et al., 2016										Csa04g020130
Csa02g076460	C2C2-GATA	TF	Current work & Kagale et al., 2016										Csa06g012990
Csa11g104640	C2C2-GATA	TF	Current work & Kagale et al., 2016										Csa04g023980
Csa18g042220	C2C2-GATA	TF	Current work & Kagale et al., 2016										Csa06g016930
Csa05g038340	C2C2-GATA	TF	Current work										Csa09g034120
Csa05g038350	C2C2-GATA	TF	Current work										Csa04g024130
Csa07g016240	C2C2-GATA	TF	Current work										Csa06g017030
Csa07g016250	C2C2-GATA	TF	Current work										Csa09g034210
Csa11g079990	C2C2-GATA	TF	Current work										Csa04g026010
Csa16g016830	C2C2-GATA	TF	Current work										Csa06g018890
Csa16g016840	C2C2-GATA	TF	Current work										Csa04g026020
Csa18g020080	C2C2-GATA	TF	Current work										Csa06g018920
Csa03g036920	C2C2-LSD	TF	Current work & Kagale et al., 2016										Csa04g026120
Csa14g042550	C2C2-LSD	TF	Current work & Kagale et al., 2016										Csa06g019050
Csa17g051960	C2C2-LSD	TF	Current work & Kagale et al., 2016										Csa09g039280
Csa10g022840	C2C2-LSD	TF	Current work & Kagale et al., 2016										Csa04g026300
Csa11g025840	C2C2-LSD	TF	Current work & Kagale et al., 2016										Csa06g019350
Csa12g038910	C2C2-LSD	TF	Current work & Kagale et al., 2016										Csa09g039660
Csa10g021760	C2C2-LSD	TF	Current work & Kagale et al., 2016										Csa04g028800
Csa11g024760	C2C2-LSD	TF	Current work & Kagale et al., 2016										Csa06g019820
Csa12g036650	C2C2-LSD	TF	Current work & Kagale et al., 2016										Csa09g041170
Csa03g011910	C2C2-YABBY	TF	Current work & Kagale et al., 2016										Csa04g028830
Csa14g009930	C2C2-YABBY	TF	Current work & Kagale et al., 2016										Csa06g019850
Csa17g011910	C2C2-YABBY	TF	Current work & Kagale et al., 2016										Csa09g041200
Csa03g027340	C2C2-YABBY	TF	Current work & Kagale et al., 2016										Csa04g029370
Csa14g030690	C2C2-YABBY	TF	Current work & Kagale et al., 2016										Csa06g020380
Csa17g030590	C2C2-YABBY	TF	Current work & Kagale et al., 2016										Csa09g042710
Csa05g085860	C2C2-YABBY	TF	Current work & Kagale et al., 2016										Csa04g029420
Csa07g035840	C2C2-YABBY	TF	Current work & Kagale et al., 2016										Csa06g020430
Csa16g030480	C2C2-YABBY	TF	Current work & Kagale et al., 2016										Csa09g042760
Csa05g044630	C2C2-YABBY	TF	Current work & Kagale et al., 2016										Csa04g030380
Csa07g060160	C2C2-YABBY	TF	Current work & Kagale et al., 2016										Csa06g021150
Csa16g050800	C2C2-YABBY	TF	Current work & Kagale et al., 2016										Csa09g047820
Csa04g063090	C2C2-YABBY	TF	Current work & Kagale et al., 2016										Csa04g030530
Csa05g004070	C2C2-YABBY	TF	Current work & Kagale et al., 2016										Csa06g021240
Csa06g051580	C2C2-YABBY	TF	Current work & Kagale et al., 2016										Csa09g047990
Csa02g001230	C2C2-YABBY	TF	Current work & Kagale et al., 2016										Csa04g030560
Csa08g001240	C2C2-YABBY	TF	Current work & Kagale et al., 2016										Csa06g021260
Csa13g057240	C2C2-YABBY	TF	Current work & Kagale et al., 2016										Csa09g048010
Csa03g005750	C2H2	TF	Kagale et al., 2016										Csa04g030860
Csa14g009740	C2H2	TF	Kagale et al., 2016										Csa06g021540
Csa03g030070	C2H2	TF	Kagale et al., 2016										Csa09g048360
Csa14g039090	C2H2	TF	Kagale et al., 2016										Csa04g031200
Csa17g062250	C2H2	TF	Kagale et al., 2016										Csa06g021800
Csa05g074970	C2H2	TF	Kagale et al., 2016										Csa09g048720
Csa07g030150	C2H2	TF	Kagale et al., 2016										Csa04g033560
Csa07g045660	C2H2	TF	Kagale et al., 2016										Csa06g022210
Csa09g078840	C2H2	TF	Kagale et al., 2016										Csa09g050470
Csa16g038190	C2H2	TF	Kagale et al., 2016										Csa06g022230
Csa07g059110	C2H2	TF	Kagale et al., 2016										Csa09g050480
Csa09g094220	C2H2	TF	Kagale et al., 2016										Csa04g033740
Csa16g049670	C2H2	TF	Kagale et al., 2016										Csa06g022400
Csa06g002110	C2H2	TF	Kagale et al., 2016										Csa04g034120
Csa04g057400	C2H2	TF	Kagale et al., 2016										Csa06g022750
Csa05g009630	C2H2	TF	Kagale et al., 2016										Csa09g051130
Csa06g047930	C2H2	TF	Kagale et al., 2016										Csa04g035000
Csa04g058010	C2H2	TF	Kagale et al., 2016										Csa06g023540
Csa05g009170	C2H2	TF	Kagale et al., 2016										Csa09g052140
Csa04g024450	C2H2	TF	Kagale et al., 2016										Csa04g035210
Csa06g017320	C2H2	TF	Kagale et al., 2016										Csa06g023710
Csa09g035690	C2H2	TF	Kagale et al., 2016										Csa09g052380
Csa10g015650	C2H2	TF	Kagale et al., 2016										Csa04g035300
Csa11g016960	C2H2	TF	Kagale et al., 2016										Csa06g023810
Csa12g024680	C2H2	TF	Kagale et al., 2016										Csa09g052480
Csa13g001560	C2H2	TF	Kagale et al., 2016										Csa04g035420
Csa13g003800	C2H2	TF	Kagale et al., 2016										Csa06g023920
Csa20g003880	C2H2	TF	Kagale et al., 2016										Csa09g052630
Csa08g022800	C2H2	TF	Kagale et al., 2016										Csa04g035500
Csa20g046330	C2H2	TF	Kagale et al., 2016										Csa06g023990
Csa11g070530	C2H2	TF	Kagale et al., 2016										Csa09g052710
Csa18g033810	C2H2	TF	Kagale et al., 2016										Csa04g035520
Csa02g071730	C2H2	TF	Kagale et al., 2016										Csa06g024010
Csa11g100180	C2H2	TF	Kagale et al., 2016										Csa09g052720
Csa18g036820	C2H2	TF	Kagale et al., 2016										Csa04g035530
Csa03g004970	C2H2	TF	Current work & Kagale et al., 2016										Csa06g024020
Csa14g004910	C2H2	TF	Current work & Kagale et al., 2016										Csa09g052750
Csa17g006900	C2H2	TF	Current work & Kagale et al., 2016										Csa04g035640
Csa14g005630	C2H2	TF	Current work & Kagale et al., 2016										Csa06g024140
Csa17g007660	C2H2	TF	Current work & Kagale et al., 2016										Csa09g052910
Csa03g011740	C2H2	TF	Current work & Kagale et al., 2016										Csa04g035900
Csa17g011740	C2H2	TF	Current work & Kagale et al., 2016										Csa06g024290
Csa03g014000	C2H2	TF	Current work & Kagale et al., 2016										Csa04g035950
Csa14g012020	C2H2	TF	Current work & Kagale et al., 2016										Csa06g024340
Csa17g014180	C2H2	TF	Current work & Kagale et al., 2016										Csa09g053230
Csa03g017100	C2H2	TF	Current work & Kagale et al., 2016										Csa04g036060
Csa14g016260	C2H2	TF	Current work & Kagale et al., 2016										Csa06g024450
Csa17g018620	C2H2	TF	Current work & Kagale et al., 2016										Csa09g053360
Csa03g018350	C2H2	TF	Current work & Kagale et al., 2016										Csa04g036150
Csa14g017640	C2H2	TF	Current work & Kagale et al., 2016										Csa09g053460
Csa17g020030	C2H2	TF	Current work & Kagale et al., 2016										Csa04g036270
Csa14g034410	C2H2	TF	Current work & Kagale et al., 2016										Csa06g024650
Csa17g035500	C2H2	TF	Current work & Kagale et al., 2016										Csa09g053620
Csa03g029940	C2H2	TF	Current work & Kagale et al., 2016										Csa04g036330
Csa14g034270	C2H2	TF	Current work & Kagale et al., 2016										Csa06g024700
Csa17g035350	C2H2	TF	Current work & Kagale et al., 2016										Csa09g053680
Csa03g028960	C2H2	TF	Current work & Kagale et al., 2016										Csa04g036390
Csa14g032160	C2H2	TF	Current work & Kagale et al., 2016										Csa09g055770
Csa17g034320	C2H2	TF	Current work & Kagale et al., 2016										Csa04g036610
Csa03g028940	C2H2	TF	Current work & Kagale et al., 2016										Csa06g024980
Csa14g032140	C2H2	TF	Current work & Kagale et al., 2016										Csa09g002490
Csa17g034300	C2H2	TF	Current work & Kagale et al., 2016										Csa04g036630
Csa03g030980	C2H2	TF	Current work & Kagale et al., 2016										Csa06g025000
Csa14g035300	C2H2	TF	Current work & Kagale et al., 2016										Csa09g002470
Csa17g037510	C2H2	TF	Current work & Kagale et al., 2016										Csa04g036820
Csa03g034380	C2H2	TF	Current work & Kagale et al., 2016										Csa06g025180
Csa17g048460	C2H2	TF	Current work & Kagale et al., 2016										Csa09g058030
Csa03g038530	C2H2	TF	Current work & Kagale et al., 2016										Csa04g036840
Csa14g044260	C2H2	TF	Current work & Kagale et al., 2016										Csa06g025220
Csa17g059690	C2H2	TF	Current work & Kagale et al., 2016										Csa09g058050
Csa03g038710	C2H2	TF	Current work & Kagale et al., 2016										Csa04g036910
Csa14g044470	C2H2	TF	Current work & Kagale et al., 2016										Csa04g037730
Csa03g058110	C2H2	TF	Current work & Kagale et al., 2016										Csa06g026120
Csa14g059550	C2H2	TF	Current work & Kagale et al., 2016										Csa09g058950
Csa17g089980	C2H2	TF	Current work & Kagale et al., 2016										Csa04g037770
Csa14g064970	C2H2	TF	Current work & Kagale et al., 2016										Csa06g026180
Csa16g023540	C2H2	TF	Current work & Kagale et al., 2016										Csa09g058990
Csa05g083180	C2H2	TF	Current work & Kagale et al., 2016										Csa04g038070
Csa07g033560	C2H2	TF	Current work & Kagale et al., 2016										Csa06g026490
Csa16g028020	C2H2	TF	Current work & Kagale et al., 2016										Csa09g059310
Csa07g039020	C2H2	TF	Current work & Kagale et al., 2016										Csa04g038300
Csa09g075410	C2H2	TF	Current work & Kagale et al., 2016										Csa06g026770
Csa16g034710	C2H2	TF	Current work & Kagale et al., 2016										Csa09g059550
Csa07g047180	C2H2	TF	Current work & Kagale et al., 2016										Csa04g038830
Csa09g080340	C2H2	TF	Current work & Kagale et al., 2016										Csa04g039140
Csa16g039700	C2H2	TF	Current work & Kagale et al., 2016										Csa06g027640
Csa04g004310	C2H2	TF	Current work & Kagale et al., 2016										Csa09g061470
Csa06g001940	C2H2	TF	Current work & Kagale et al., 2016										Csa04g039340
Csa04g006540	C2H2	TF	Current work & Kagale et al., 2016										Csa06g027770
Csa04g007550	C2H2	TF	Current work & Kagale et al., 2016										Csa09g061600
Csa06g002120	C2H2	TF	Current work & Kagale et al., 2016										Csa06g027800
Csa15g071680	C2H2	TF	Current work & Kagale et al., 2016										Csa09g061650
Csa01g032700	C2H2	TF	Current work & Kagale et al., 2016										Csa04g039640
Csa15g074240	C2H2	TF	Current work & Kagale et al., 2016										Csa06g028060
Csa01g041630	C2H2	TF	Current work & Kagale et al., 2016										Csa09g062020
Csa15g078130	C2H2	TF	Current work & Kagale et al., 2016										Csa04g039860
Csa19g058110	C2H2	TF	Current work & Kagale et al., 2016										Csa06g028290
Csa05g038530	C2H2	TF	Current work & Kagale et al., 2016										Csa09g062260
Csa07g016450	C2H2	TF	Current work & Kagale et al., 2016										Csa04g040300
Csa16g016980	C2H2	TF	Current work & Kagale et al., 2016										Csa06g028720
Csa05g035680	C2H2	TF	Current work & Kagale et al., 2016										Csa09g062690
Csa07g015780	C2H2	TF	Current work & Kagale et al., 2016										Csa04g040410
Csa16g016320	C2H2	TF	Current work & Kagale et al., 2016										Csa06g028820
Csa05g034260	C2H2	TF	Current work & Kagale et al., 2016										Csa09g064040
Csa07g014730	C2H2	TF	Current work & Kagale et al., 2016										Csa06g028860
Csa16g015160	C2H2	TF	Current work & Kagale et al., 2016										Csa09g064100
Csa04g051000	C2H2	TF	Current work & Kagale et al., 2016										Csa04g040710
Csa05g016430	C2H2	TF	Current work & Kagale et al., 2016										Csa06g029080
Csa06g040140	C2H2	TF	Current work & Kagale et al., 2016										Csa09g064380
Csa04g051380	C2H2	TF	Current work & Kagale et al., 2016										Csa04g040960
Csa05g015940	C2H2	TF	Current work & Kagale et al., 2016										Csa06g029270
Csa06g040510	C2H2	TF	Current work & Kagale et al., 2016										Csa09g064590
Csa05g009870	C2H2	TF	Current work & Kagale et al., 2016										Csa04g041620
Csa06g047710	C2H2	TF	Current work & Kagale et al., 2016										Csa06g029980
Csa06g048520	C2H2	TF	Current work & Kagale et al., 2016										Csa09g067350
Csa04g063020	C2H2	TF	Current work & Kagale et al., 2016										Csa04g042070
Csa05g004150	C2H2	TF	Current work & Kagale et al., 2016										Csa06g030380
Csa06g051510	C2H2	TF	Current work & Kagale et al., 2016										Csa09g067790
Csa01g011350	C2H2	TF	Current work & Kagale et al., 2016										Csa04g042360
Csa15g013960	C2H2	TF	Current work & Kagale et al., 2016										Csa06g030660
Csa19g014100	C2H2	TF	Current work & Kagale et al., 2016										Csa09g068150
Csa01g016210	C2H2	TF	Current work & Kagale et al., 2016										Csa04g042830
Csa15g018030	C2H2	TF	Current work & Kagale et al., 2016										Csa06g031130
Csa19g019320	C2H2	TF	Current work & Kagale et al., 2016										Csa09g068700
[truncated: 4,398 more rows]

## Sheet: Sheet2
Csa01g015610	ARID
Csa02g020160	ARID			Csa19g051060	SWI/SNF-BAF60b
Csa03g062280	ARID			Csa04g065610	AUX/IAA
Csa04g065080	ARID			Csa05g002640	AUX/IAA
Csa05g003160	ARID			Csa06g053040	AUX/IAA
Csa06g052480	ARID			Csa01g022550	PHD
Csa07g047630	ARID			Csa19g027060	PHD
Csa07g064990	ARID			Csa06g025270	SWI/SNF-BAF60b
Csa08g034840	ARID			Csa09g058090	SWI/SNF-BAF60b
Csa08g043660	ARID			Csa05g094000	AUX/IAA
Csa09g080800	ARID			Csa10g012630	PHD
Csa09g098300	ARID			Csa11g013560	PHD
Csa13g048560	ARID			Csa12g017300	PHD
Csa14g067530	ARID
Csa15g017390	ARID
Csa16g040230	ARID
Csa16g056240	ARID
Csa01g005470	AUX/IAA
Csa01g018170	AUX/IAA
Csa01g019200	AUX/IAA
Csa01g020280	AUX/IAA
Csa01g027510	AUX/IAA
Csa01g027520	AUX/IAA
Csa02g061890	AUX/IAA
Csa02g074690	AUX/IAA
Csa03g005290	AUX/IAA
Csa03g005480	AUX/IAA
Csa03g005490	AUX/IAA
Csa03g005860	AUX/IAA
Csa03g018850	AUX/IAA
Csa03g058920	AUX/IAA
Csa03g059950	AUX/IAA
Csa04g002150	AUX/IAA
Csa04g065610	AUX/IAA
Csa04g066130	AUX/IAA
Csa05g002130	AUX/IAA
Csa05g002640	AUX/IAA
Csa05g023150	AUX/IAA
Csa05g094000	AUX/IAA
Csa05g094350	AUX/IAA
Csa06g001130	AUX/IAA
Csa06g053040	AUX/IAA
Csa06g053510	AUX/IAA
Csa07g002510	AUX/IAA
Csa07g008140	AUX/IAA
Csa07g052750	AUX/IAA
Csa07g059480	AUX/IAA
Csa08g023510	AUX/IAA
Csa08g057090	AUX/IAA
Csa09g011350	AUX/IAA
Csa09g032890	AUX/IAA
Csa09g086970	AUX/IAA
Csa09g094620	AUX/IAA
Csa10g010220	AUX/IAA
Csa10g013500	AUX/IAA
Csa10g013970	AUX/IAA
Csa10g031950	AUX/IAA
Csa10g031960	AUX/IAA
Csa11g011040	AUX/IAA
Csa11g014480	AUX/IAA
Csa11g014980	AUX/IAA
Csa11g038580	AUX/IAA
Csa11g038590	AUX/IAA
Csa11g071190	AUX/IAA
Csa11g071210	AUX/IAA
Csa11g090990	AUX/IAA
Csa11g102890	AUX/IAA
Csa12g013770	AUX/IAA
Csa12g020380	AUX/IAA
Csa12g020840	AUX/IAA
Csa12g057250	AUX/IAA
Csa12g057270	AUX/IAA
Csa13g033780	AUX/IAA
Csa14g005220	AUX/IAA
Csa14g005390	AUX/IAA
Csa14g005400	AUX/IAA
Csa14g005750	AUX/IAA
Csa14g018200	AUX/IAA
Csa14g018730	AUX/IAA
Csa14g060210	AUX/IAA
Csa14g063150	AUX/IAA
Csa15g005720	AUX/IAA
Csa15g020120	AUX/IAA
Csa15g020130	AUX/IAA
Csa15g021370	AUX/IAA
Csa15g023810	AUX/IAA
Csa15g041840	AUX/IAA
Csa15g041850	AUX/IAA
Csa16g002550	AUX/IAA
Csa16g007980	AUX/IAA
Csa16g044420	AUX/IAA
Csa16g050050	AUX/IAA
Csa17g007200	AUX/IAA
Csa17g007420	AUX/IAA
Csa17g007430	AUX/IAA
Csa17g007770	AUX/IAA
Csa17g020620	AUX/IAA
Csa17g021180	AUX/IAA
Csa17g091920	AUX/IAA
Csa17g093020	AUX/IAA
Csa17g094500	AUX/IAA
Csa18g010170	AUX/IAA
Csa18g024740	AUX/IAA
Csa18g030430	AUX/IAA
Csa18g039480	AUX/IAA
Csa19g006920	AUX/IAA
Csa19g022340	AUX/IAA
Csa19g023370	AUX/IAA
Csa19g024740	AUX/IAA
Csa19g033420	AUX/IAA
Csa19g033430	AUX/IAA
Csa20g009720	AUX/IAA
Csa20g049210	AUX/IAA
Csa02g024710	Coactivator p15
Csa08g042950	Coactivator p15
Csa08g055400	Coactivator p15
Csa13g010930	Coactivator p15
Csa13g048020	Coactivator p15
Csa20g012410	Coactivator p15
Csa08g055600	DDT
Csa13g026280	DDT
Csa20g012180	DDT
Csa01g025810	GNAT
Csa01g025820	GNAT
Csa02g072590	GNAT
Csa02g075230	GNAT
Csa03g004750	GNAT
Csa03g029320	GNAT
Csa04g052960	GNAT
Csa04g052990	GNAT
Csa04g053000	GNAT
Csa05g014250	GNAT
Csa05g014260	GNAT
Csa05g014290	GNAT
Csa05g026970	GNAT
Csa05g026980	GNAT
Csa05g033790	GNAT
Csa05g074910	GNAT
Csa06g042940	GNAT
Csa06g042970	GNAT
Csa06g042980	GNAT
Csa07g010690	GNAT
Csa07g010700	GNAT
Csa07g013220	GNAT
Csa07g038980	GNAT
Csa07g039000	GNAT
Csa07g052990	GNAT
Csa07g053090	GNAT
Csa08g002470	GNAT
Csa08g005740	GNAT
Csa08g007910	GNAT
Csa08g049940	GNAT
Csa09g075390	GNAT
Csa09g087200	GNAT
Csa09g087330	GNAT
Csa09g094060	GNAT
Csa10g003540	GNAT
Csa11g003970	GNAT
Csa11g103420	GNAT
Csa12g003790	GNAT
Csa13g014140	GNAT
Csa13g016490	GNAT
Csa13g018570	GNAT
Csa14g004700	GNAT
Csa14g032540	GNAT
Csa14g032550	GNAT
Csa15g005950	GNAT
Csa15g038190	GNAT
Csa15g038210	GNAT
Csa16g009440	GNAT
Csa16g009450	GNAT
Csa16g014840	GNAT
Csa16g034690	GNAT
Csa16g044660	GNAT
Csa16g044760	GNAT
Csa16g049510	GNAT
Csa17g005710	GNAT
Csa17g034700	GNAT
Csa18g040010	GNAT
Csa19g007150	GNAT
Csa19g031800	GNAT
Csa20g016810	GNAT
Csa20g019170	GNAT
Csa20g023280	GNAT
Csa02g021670	HMG
Csa08g043220	HMG
Csa10g019260	HMG
Csa11g021080	HMG
Csa12g030630	HMG
Csa13g048210	HMG
Csa01g011760	IWS1
Csa03g036460	IWS1
Csa04g031080	IWS1
Csa06g021710	IWS1
Csa08g054800	IWS1
Csa08g059320	IWS1
Csa09g048570	IWS1
Csa09g048580	IWS1
Csa11g099710	IWS1
Csa13g007120	IWS1
Csa13g011540	IWS1
Csa14g042050	IWS1
Csa15g014410	IWS1
Csa17g050470	IWS1
Csa18g036310	IWS1
Csa19g014520	IWS1
Csa20g006370	IWS1
Csa20g013030	IWS1
Csa01g008680	Jumonji
Csa02g002320	Jumonji
Csa02g071460	Jumonji
Csa03g012060	Jumonji
Csa03g015670	Jumonji
Csa03g034060	Jumonji
Csa04g021150	Jumonji
Csa04g021160	Jumonji
Csa04g047160	Jumonji
Csa04g052900	Jumonji
Csa04g053380	Jumonji
Csa04g062470	Jumonji
Csa05g005660	Jumonji
Csa05g014340	Jumonji
Csa05g020350	Jumonji
Csa06g037360	Jumonji
Csa06g042890	Jumonji
Csa06g050970	Jumonji
Csa07g050940	Jumonji
Csa07g063580	Jumonji
Csa08g053340	Jumonji
Csa08g057910	Jumonji
Csa09g067870	Jumonji
Csa09g085070	Jumonji
Csa09g096930	Jumonji
Csa10g022820	Jumonji
Csa11g025820	Jumonji
Csa11g065020	Jumonji
Csa11g099940	Jumonji
Csa12g038890	Jumonji
Csa13g008590	Jumonji
Csa13g056170	Jumonji
Csa13g056180	Jumonji
Csa14g010120	Jumonji
Csa14g014840	Jumonji
Csa14g038680	Jumonji
Csa15g009350	Jumonji
Csa15g009360	Jumonji
Csa16g042530	Jumonji
Csa16g055050	Jumonji
Csa17g012090	Jumonji
Csa17g016140	Jumonji
Csa17g047250	Jumonji
Csa18g003100	Jumonji
Csa18g036600	Jumonji
Csa18g036960	Jumonji
Csa19g011390	Jumonji
Csa20g008870	Jumonji
Csa20g081160	Jumonji
Csa05g023960	LUG
Csa11g010680	LUG
Csa12g013460	LUG
Csa16g008660	LUG
Csa01g030490	MBF1
Csa03g051480	MBF1
Csa04g046220	MBF1
Csa04g059260	MBF1
Csa05g008900	MBF1
Csa06g035460	MBF1
Csa06g048830	MBF1
Csa07g008600	MBF1
Csa09g071310	MBF1
Csa11g068120	MBF1
Csa15g050130	MBF1
Csa19g036400	MBF1
Csa01g024460	MED6
Csa15g031770	MED6
Csa19g029410	MED6
Csa08g028010	MED7
Csa08g061390	MED7
Csa13g003150	MED7
Csa13g036190	MED7
Csa20g003230	MED7
Csa20g055510	MED7
Csa01g021860	mTERF
Csa02g006330	mTERF
Csa02g028440	mTERF
Csa02g051880	mTERF
Csa02g058200	mTERF
Csa03g024980	mTERF
Csa04g008490	mTERF
Csa04g029830	mTERF
Csa04g029840	mTERF
Csa04g046880	mTERF
Csa04g049450	mTERF
Csa04g061860	mTERF
Csa05g006270	mTERF
Csa05g018100	mTERF
Csa05g020650	mTERF
Csa05g092190	mTERF
Csa05g095230	mTERF
Csa05g095240	mTERF
Csa06g003000	mTERF
Csa06g020750	mTERF
Csa06g037090	mTERF
Csa06g038620	mTERF
Csa06g050350	mTERF
Csa07g001720	mTERF
Csa07g004650	mTERF
Csa07g044390	mTERF
Csa07g051820	mTERF
Csa07g057970	mTERF
Csa07g058300	mTERF
Csa07g063280	mTERF
Csa07g063310	mTERF
Csa07g063400	mTERF
Csa07g063410	mTERF
Csa07g063420	mTERF
Csa07g063780	mTERF
Csa08g018200	mTERF
Csa08g037400	mTERF
Csa08g050320	mTERF
Csa08g056540	mTERF
Csa08g057660	mTERF
Csa09g005260	mTERF
Csa09g045280	mTERF
Csa09g045300	mTERF
Csa09g078740	mTERF
Csa09g086080	mTERF
Csa09g093130	mTERF
Csa09g093440	mTERF
Csa09g096520	mTERF
Csa09g096530	mTERF
Csa09g096590	mTERF
Csa09g096680	mTERF
Csa09g096710	mTERF
Csa09g096730	mTERF
Csa09g097110	mTERF
Csa10g024540	mTERF
Csa10g031900	mTERF
Csa11g001050	mTERF
Csa11g027650	mTERF
Csa11g038520	mTERF
Csa11g068290	mTERF
Csa11g086150	mTERF
Csa11g088810	mTERF
Csa12g041870	mTERF
Csa12g057210	mTERF
Csa13g008830	mTERF
Csa13g009870	mTERF
Csa13g028420	mTERF
Csa13g043530	mTERF
Csa13g054130	mTERF
Csa14g026320	mTERF
Csa15g026540	mTERF
Csa15g027290	mTERF
Csa15g047190	mTERF
Csa16g001720	mTERF
Csa16g005500	mTERF
Csa16g038070	mTERF
Csa16g043480	mTERF
Csa16g048500	mTERF
Csa16g048810	mTERF
Csa16g053720	mTERF
Csa16g053750	mTERF
Csa16g053760	mTERF
Csa16g053860	mTERF
Csa16g053880	mTERF
Csa16g055230	mTERF
Csa16g055240	mTERF
Csa17g027010	mTERF
Csa18g008370	mTERF
Csa18g025460	mTERF
Csa18g027100	mTERF
Csa19g026310	mTERF
Csa20g009150	mTERF
Csa20g010290	mTERF
Csa20g039080	mTERF
Csa20g074570	mTERF
Csa01g001160	Others
Csa01g001000	PHD
Csa01g006550	PHD
Csa01g017260	PHD
Csa01g022550	PHD
Csa01g042440	PHD
Csa02g013140	PHD
Csa03g037700	PHD
Csa03g056590	PHD
Csa04g003050	PHD
Csa06g001730	PHD
Csa07g030210	PHD
Csa07g049870	PHD
Csa08g018770	PHD
Csa08g047060	PHD
Csa08g054870	PHD
Csa09g003150	PHD
Csa09g083990	PHD
Csa09g093570	PHD
Csa10g012630	PHD
Csa11g013560	PHD
Csa12g017300	PHD
Csa12g042680	PHD
Csa13g011470	PHD
Csa13g025700	PHD
Csa13g028990	PHD
Csa13g051090	PHD
Csa14g043400	PHD
Csa14g058940	PHD
Csa14g058950	PHD
Csa15g001010	PHD
Csa15g007020	PHD
Csa15g019110	PHD
Csa15g029480	PHD
Csa15g084040	PHD
Csa16g023580	PHD
Csa16g041430	PHD
Csa16g048960	PHD
Csa17g088360	PHD
Csa19g001460	PHD
Csa19g008140	PHD
Csa19g021370	PHD
Csa19g027060	PHD
Csa19g028110	PHD
Csa19g056310	PHD
Csa20g012970	PHD
Csa20g040740	PHD
Csa06g053300	Pseudo ARR-B
Csa20g040910	Pseudo ARR-B
Csa01g013390	RB
Csa15g016170	RB
Csa19g016530	RB
Csa01g023870	Rcd1-like
Csa04g038310	Rcd1-like
Csa04g049370	Rcd1-like
Csa05g018160	Rcd1-like
Csa05g024310	Rcd1-like
Csa06g038550	Rcd1-like
Csa07g010080	Rcd1-like
Csa08g004850	Rcd1-like
Csa13g015530	Rcd1-like
Csa15g031160	Rcd1-like
Csa16g008850	Rcd1-like
Csa19g028770	Rcd1-like
Csa20g018320	Rcd1-like
Csa01g003460	SET
Csa01g005110	SET
Csa01g025020	SET
Csa01g038160	SET
Csa01g044830	SET
Csa02g049740	SET
Csa03g007260	SET
Csa03g021590	SET
Csa03g028770	SET
Csa03g028780	SET
Csa03g050770	SET
Csa03g050830	SET
Csa03g050860	SET
Csa03g055110	SET
Csa04g047470	SET
Csa04g061970	SET
Csa05g006140	SET
Csa05g014380	SET
Csa05g020080	SET
Csa05g023160	SET
Csa05g029520	SET
Csa05g091570	SET
Csa06g022060	SET
Csa06g037650	SET
Csa06g050460	SET
Csa07g005110	SET
Csa07g008190	SET
Csa07g011200	SET
Csa07g049920	SET
Csa07g052830	SET
Csa07g053730	SET
Csa08g005980	SET
Csa08g059500	SET
Csa09g077660	SET
Csa09g084040	SET
Csa09g087030	SET
Csa10g011660	SET
Csa10g023050	SET
Csa10g033370	SET
Csa11g012510	SET
Csa11g026100	SET
Csa11g041600	SET
Csa11g070750	SET
Csa12g016250	SET
Csa12g016270	SET
Csa12g039160	SET
Csa12g063090	SET
Csa13g006950	SET
Csa13g016730	SET
Csa13g043360	SET
Csa14g005180	SET
Csa14g007190	SET
Csa14g031960	SET
Csa14g050930	SET
Csa15g003580	SET
Csa15g005280	SET
Csa15g058580	SET
Csa16g002870	SET
Csa16g006000	SET
Csa16g008010	SET
Csa16g009920	SET
Csa16g012270	SET
Csa16g035820	SET
Csa16g041480	SET
Csa16g044490	SET
Csa17g007160	SET
Csa17g009230	SET
Csa17g023540	SET
Csa17g034140	SET
Csa17g071590	SET
Csa18g024450	SET
Csa19g005900	SET
Csa19g006570	SET
Csa19g031030	SET
Csa19g040650	SET
Csa19g049220	SET
Csa20g006210	SET
Csa20g020420	SET
Csa01g007000	SNF2
Csa01g007420	SNF2
Csa01g013940	SNF2
Csa01g019280	SNF2
Csa01g022220	SNF2
Csa01g023070	SNF2
Csa01g030320	SNF2
Csa01g034670	SNF2
Csa01g036370	SNF2
Csa01g041900	SNF2
Csa02g004870	SNF2
Csa02g070760	SNF2
Csa02g072640	SNF2
Csa02g076010	SNF2
Csa03g002700	SNF2
Csa03g004880	SNF2
Csa03g006490	SNF2
Csa03g006890	SNF2
Csa03g012040	SNF2
Csa03g014720	SNF2
Csa03g056410	SNF2
Csa04g007590	SNF2
Csa04g026110	SNF2
Csa04g040360	SNF2
Csa04g040570	SNF2
Csa04g043720	SNF2
Csa04g043730	SNF2
Csa04g055180	SNF2
Csa04g062880	SNF2
Csa04g065060	SNF2
Csa05g003190	SNF2
Csa05g004300	SNF2
Csa05g011900	SNF2
Csa05g032250	SNF2
Csa05g038430	SNF2
Csa06g002150	SNF2
Csa06g019020	SNF2
Csa06g028780	SNF2
Csa06g028930	SNF2
Csa06g033030	SNF2
Csa06g045220	SNF2
Csa06g051370	SNF2
Csa06g052460	SNF2
Csa07g016320	SNF2
Csa07g051620	SNF2
Csa07g062310	SNF2
Csa08g011180	SNF2
Csa08g011960	SNF2
Csa08g014250	SNF2
Csa08g016030	SNF2
Csa09g005320	SNF2
Csa09g039270	SNF2
Csa09g062770	SNF2
Csa09g064170	SNF2
Csa09g069760	SNF2
Csa09g085860	SNF2
Csa09g090180	SNF2
Csa09g095680	SNF2
Csa10g010590	SNF2
Csa11g011410	SNF2
Csa11g069810	SNF2
Csa11g071350	SNF2
Csa11g092100	SNF2
Csa11g104210	SNF2
Csa12g014120	SNF2
Csa13g009800	SNF2
Csa13g021550	SNF2
Csa13g022230	SNF2
Csa13g023370	SNF2
Csa13g026270	SNF2
Csa14g004820	SNF2
Csa14g006400	SNF2
Csa14g006780	SNF2
Csa14g010100	SNF2
Csa14g013800	SNF2
Csa14g058740	SNF2
Csa15g007570	SNF2
Csa15g007960	SNF2
Csa15g016770	SNF2
Csa15g021500	SNF2
Csa15g028110	SNF2
Csa15g063180	SNF2
Csa15g072200	SNF2
Csa15g079480	SNF2
Csa16g016900	SNF2
Csa16g043270	SNF2
Csa16g053050	SNF2
Csa17g006810	SNF2
Csa17g008390	SNF2
Csa17g008840	SNF2
Csa17g012060	SNF2
Csa17g015040	SNF2
Csa17g088180	SNF2
Csa18g008980	SNF2
Csa18g010310	SNF2
Csa18g031560	SNF2
Csa18g041830	SNF2
Csa19g008640	SNF2
Csa19g010060	SNF2
Csa19g017030	SNF2
Csa19g023450	SNF2
Csa19g027760	SNF2
Csa19g036220	SNF2
Csa19g043270	SNF2
Csa19g050980	SNF2
Csa19g058450	SNF2
Csa20g010200	SNF2
Csa20g027010	SNF2
Csa20g028950	SNF2
Csa20g032370	SNF2
Csa20g036460	SNF2
Csa20g067500	SNF2
Csa20g072120	SNF2
Csa02g023210	SOH1
Csa02g037530	SOH1
Csa11g061490	SOH1
Csa12g086570	SOH1
Csa13g022860	SOH1
Csa14g027480	SOH1
Csa19g027630	SOH1
Csa20g031800	SOH1
Csa01g003270	SWI/SNF-BAF60b
Csa01g022070	SWI/SNF-BAF60b
Csa01g035670	SWI/SNF-BAF60b
Csa01g041210	SWI/SNF-BAF60b
Csa02g072390	SWI/SNF-BAF60b
Csa03g036060	SWI/SNF-BAF60b
Csa03g055390	SWI/SNF-BAF60b
Csa04g048950	SWI/SNF-BAF60b
Csa05g018650	SWI/SNF-BAF60b
Csa06g025270	SWI/SNF-BAF60b
Csa06g038110	SWI/SNF-BAF60b
Csa08g006180	SWI/SNF-BAF60b
Csa08g017820	SWI/SNF-BAF60b
Csa08g055890	SWI/SNF-BAF60b
Csa09g058090	SWI/SNF-BAF60b
Csa10g007890	SWI/SNF-BAF60b
Csa10g015990	SWI/SNF-BAF60b
Csa10g020820	SWI/SNF-BAF60b
Csa11g008660	SWI/SNF-BAF60b
Csa11g017400	SWI/SNF-BAF60b
Csa11g023850	SWI/SNF-BAF60b
Csa11g100780	SWI/SNF-BAF60b
Csa12g009380	SWI/SNF-BAF60b
Csa12g025050	SWI/SNF-BAF60b
Csa12g034440	SWI/SNF-BAF60b
Csa12g034550	SWI/SNF-BAF60b
Csa13g010500	SWI/SNF-BAF60b
Csa13g016980	SWI/SNF-BAF60b
Csa14g041710	SWI/SNF-BAF60b
Csa14g055730	SWI/SNF-BAF60b
Csa15g003390	SWI/SNF-BAF60b
Csa15g026780	SWI/SNF-BAF60b
Csa15g072290	SWI/SNF-BAF60b
Csa15g076550	SWI/SNF-BAF60b
Csa16g006490	SWI/SNF-BAF60b
Csa17g049980	SWI/SNF-BAF60b
Csa17g083230	SWI/SNF-BAF60b
Csa18g037320	SWI/SNF-BAF60b
Csa19g005700	SWI/SNF-BAF60b
Csa19g026560	SWI/SNF-BAF60b
Csa19g046180	SWI/SNF-BAF60b
Csa19g051060	SWI/SNF-BAF60b
Csa19g057670	SWI/SNF-BAF60b
Csa20g011930	SWI/SNF-BAF60b
Csa20g020630	SWI/SNF-BAF60b
Csa20g038510	SWI/SNF-BAF60b
Csa01g011230	SWI/SNF-SWI3
Csa01g016050	SWI/SNF-SWI3
Csa07g064170	SWI/SNF-SWI3
Csa09g097510	SWI/SNF-SWI3
Csa15g012870	SWI/SNF-SWI3
Csa15g017850	SWI/SNF-SWI3
Csa16g055580	SWI/SNF-SWI3
Csa19g013950	SWI/SNF-SWI3
Csa19g019110	SWI/SNF-SWI3
Csa01g014160	TAZ
Csa01g032060	TAZ
Csa02g071600	TAZ
Csa02g075180	TAZ
Csa03g007100	TAZ
Csa03g020440	TAZ
Csa03g062640	TAZ
Csa04g033460	TAZ
Csa05g080100	TAZ
Csa06g022150	TAZ
Csa07g032530	TAZ
Csa07g058070	TAZ
Csa09g050380	TAZ
Csa09g093220	TAZ
Csa10g003510	TAZ
Csa11g003940	TAZ
Csa11g100040	TAZ
Csa11g103370	TAZ
Csa12g003770	TAZ
Csa12g051370	TAZ
Csa12g051380	TAZ
Csa14g007050	TAZ
Csa14g020790	TAZ
Csa14g020800	TAZ
Csa14g067890	TAZ
Csa15g016970	TAZ
Csa15g075960	TAZ
Csa16g026970	TAZ
Csa16g048590	TAZ
Csa17g009080	TAZ
Csa17g022280	TAZ
Csa17g095930	TAZ
Csa18g036700	TAZ
Csa18g039960	TAZ
Csa19g017220	TAZ
Csa19g054530	TAZ
Csa01g003450	TRAF
Csa01g007200	TRAF
Csa01g036590	TRAF
Csa01g037900	TRAF
Csa02g012920	TRAF
Csa02g012960	TRAF
Csa02g024580	TRAF
Csa03g001600	TRAF
Csa03g025670	TRAF
Csa03g050920	TRAF
Csa03g062380	TRAF
Csa04g022510	TRAF
Csa04g042640	TRAF
Csa04g043520	TRAF
Csa04g053910	TRAF
Csa04g054790	TRAF
Csa04g054800	TRAF
Csa04g055810	TRAF
Csa05g011260	TRAF
Csa05g012300	TRAF
Csa05g013270	TRAF
Csa05g032060	TRAF
Csa05g032150	TRAF
Csa06g030940	TRAF
Csa06g032870	TRAF
Csa06g043860	TRAF
Csa06g044840	TRAF
Csa06g047290	TRAF
Csa07g012490	TRAF
Csa07g055260	TRAF
Csa07g065780	TRAF
Csa08g004930	TRAF
Csa08g011530	TRAF
Csa08g011990	TRAF
Csa08g034470	TRAF
Csa08g047320	TRAF
Csa09g032980	TRAF
Csa09g068480	TRAF
Csa09g069600	TRAF
Csa09g099110	TRAF
Csa10g016790	TRAF
Csa10g024520	TRAF
Csa10g024530	TRAF
Csa11g018280	TRAF
Csa11g068300	TRAF
Csa11g074640	TRAF
Csa12g025950	TRAF
Csa12g041860	TRAF
Csa13g021850	TRAF
Csa13g022260	TRAF
Csa13g024990	TRAF
Csa13g041590	TRAF
Csa14g027030	TRAF
Csa14g067640	TRAF
Csa15g003570	TRAF
Csa15g007750	TRAF
Csa15g056920	TRAF
Csa15g057250	TRAF
Csa16g014260	TRAF
Csa16g056990	TRAF
Csa17g002110	TRAF
Csa17g028540	TRAF
Csa17g095680	TRAF
Csa18g008380	TRAF
Csa18g029230	TRAF
Csa19g005890	TRAF
Csa19g009840	TRAF
Csa19g039970	TRAF
Csa20g018410	TRAF
Csa20g028980	TRAF
Csa20g033040	TRAF
Csa20g041420	TRAF
Csa20g074560	TRAF
