# Supplementary material for: CamRegBase: a gene regulation database for the biofuel crop, Camelina sativa
Source: Database (Oxford). 2020 Dec 11;2020:baaa075. doi: 10.1093/database/baaa075 (PMC7731927; doi:10.1093/database/baaa075)
Supplement: baaa075_Supp [file baaa075_supp.zip › Supp_Table 1.xlsx]

## Sheet: Sheet1
Supplemental table 1. Summary of expression sample present in CamRegBase
SRR Number	Organ	Variety	Condition	Raw Reads	Mapped Reads	Library Type	Reference
SRR1171932	Bud	DH55	WT	4860364	4824504	Paired	Kagale et al., 2014 and Kagale 2016
SRR1171933	Bud	DH55	WT	3900330	3875260	Paired	Kagale et al., 2014 and Kagale 2016
SRR1171948	Bud	DH55	WT	11026703	10953006	Paired	Kagale et al., 2014 and Kagale 2016
SRR1171892	Cotyledon	DH55	WT	9063510	8982204	Paired	Kagale et al., 2014 and Kagale 2016
SRR1171894	Cotyledon	DH55	WT	13650606	13546493	Paired	Kagale et al., 2014 and Kagale 2016
SRR1171895	Cotyledon	DH55	WT	39556885	39105788	Paired	Kagale et al., 2014 and Kagale 2016
SRR2154520	Embryo	Suneson	Trangenic plants	71682616	68601987	Paired	Horn et al., 2016
SRR2154833	Embryo	Suneson	Trangenic plants	67706538	66658369	Paired	Horn et al., 2016
SRR2154849	Embryo	Suneson	WT	49846409	49685133	Paired	Horn et al., 2016
SRR935369	Flower	NA	WT	12514785	12399919	Paired	NA
SRR1171949	Flower	DH55	WT	3580401	3475986	Paired	Kagale et al., 2014 and Kagale 2016
SRR1171950	Flower	DH55	WT	7933939	7764607	Paired	Kagale et al., 2014 and Kagale 2016
SRR1171951	Flower	DH55	WT	14697979	14163034	Paired	Kagale et al., 2014 and Kagale 2016
SRR2157871	Leaf	Joelle	pre-vernalization	23872962	23363830	Paired	NA
SRR2157949	Leaf	Joelle	pre-vernalization	25841442	25211388	Paired	NA
SRR2158267	Leaf	Joelle	pre-vernalization	25874249	25121646	Paired	NA
SRR2158282	Leaf	CO-46	pre-vernalization	23679426	23138612	Paired	NA
SRR2163449	Leaf	CO-46	pre-vernalization	24092724	23558438	Paired	NA
SRR2163451	Leaf	CO-46	pre-vernalization	24545601	23960548	Paired	NA
SRR2163585	Leaf	Joelle	post-vernatilzation	25670756	24892745	Paired	NA
SRR2163586	Leaf	Joelle	post-vernatilzation	25135810	24600955	Paired	NA
SRR2163604	Leaf	Joelle	post-vernatilzation	23067549	22456172	Paired	NA
SRR2163605	Leaf	CO-46	post-vernatilzation	26070533	25538002	Paired	NA
SRR2163607	Leaf	CO-46	post-vernatilzation	27618434	26976043	Paired	NA
SRR2163608	Leaf	CO-46	post-vernatilzation	23468295	22850572	Paired	NA
SRR935362	Leaf	NA	WT	20391100	20131304	Paired	NA
SRR2154846	Leaf	Suneson	WT	48736987	47964622	Paired	Horn et al., 2016
SRR571157	Plant	Celine	WT	11932422	11747463	Paired	Mudalkar et al., 2013
SRR653458	Plant	NA	NA	15806339	15733849	Paired	Liang et al., 2013
SRR1171881	Plant	DH55	WT	39582740	38910896	Paired	Kagale et al., 2014 and Kagale 2016
SRR1171882	Plant	DH55	WT	80475262	80160697	Paired	Kagale et al., 2014 and Kagale 2016
SRR1171883	Plant	DH55	WT	4121969	4052732	Paired	Kagale et al., 2014 and Kagale 2016
SRR1171885	Plant	DH55	WT	9063511	8982215	Paired	Kagale et al., 2014 and Kagale 2016
SRR935368	Root	NA	WT	6758799	6553491	Paired	NA
SRR2154848	Root	Suneson	WT	45010592	43784617	Paired	Horn et al., 2016
SRR1171928	Root	DH55	WT	16984752	16894606	Paired	Kagale et al., 2014 and Kagale 2016
SRR1171929	Root	DH55	WT	15321687	15237674	Paired	Kagale et al., 2014 and Kagale 2016
SRR1171931	Root	DH55	WT	15679536	15567780	Paired	Kagale et al., 2014 and Kagale 2016
SRR5920403	Root	NA	Salt stress	28762129	27742435	Paired	NA
SRR5920404	Root	NA	Salt stress	27389185	26461373	Paired	NA
SRR5920405	Root	NA	Salt stress	32704505	31005516	Paired	NA
SRR5920406	Root	NA	WT	43661961	42412322	Paired	NA
SRR5920407	Root	NA	WT	38461100	37243364	Paired	NA
SRR5920408	Root	NA	WT	21898739	21062836	Paired	NA
SRR6026670	Root	DH55	Salt stress	29609830	29491254	Paired	NA
SRR6026671	Root	DH55	Salt stress	27344504	27216744	Paired	NA
SRR6026672	Root	DH55	Salt stress	33269287	33072020	Paired	NA
SRR6026673	Root	DH55	Trangenic and Plant growth-promoting bacteria	32130824	31955668	Paired	NA
SRR6026674	Root	DH55	Trangenic and Plant growth-promoting bacteria	19067859	18985021	Paired	NA
SRR6026675	Root	DH55	Trangenic and Plant growth-promoting bacteria	34719739	34530036	Paired	NA
SRR6026676	Root	DH55	Trangenic and Salt stress	16954694	16737639	Paired	NA
SRR6026677	Root	DH55	Trangenic and Salt stress	29074442	28635908	Paired	NA
SRR6026678	Root	DH55	Trangenic and Salt stress	48357246	47614658	Paired	NA
SRR6026680	Root	DH55	Trangenic and Salt stress	22037180	21750910	Paired	NA
SRR6026681	Root	DH55	Trangenic and Salt stress	23830762	23540928	Paired	NA
SRR2154327	Seed	Suneson	Trangenic plants	46497630	45312939	Paired	Horn et al., 2016
SRR2154328	Seed	Suneson	Trangenic plants	53998057	52296029	Paired	Horn et al., 2016
SRR2154330	Seed	Suneson	Trangenic plants	63995474	60830157	Paired	Horn et al., 2016
SRR2154332	Seed	Suneson	Trangenic plants	33273050	32016214	Paired	Horn et al., 2016
SRR2154333	Seed	Suneson	Trangenic plants	32052085	30487045	Paired	Horn et al., 2016
SRR2154352	Seed	Suneson	Trangenic plants	71688942	68607291	Paired	Horn et al., 2016
SRR2154354	Seed	Suneson	Trangenic plants	44549819	43322207	Paired	Horn et al., 2016
SRR2154355	Seed	Suneson	Trangenic plants	44781576	43662019	Paired	Horn et al., 2016
SRR2154356	Seed	Suneson	Trangenic plants	45751119	43880510	Paired	Horn et al., 2016
SRR2154358	Seed	Suneson	Trangenic plants	52296710	51263178	Paired	Horn et al., 2016
SRR2154359	Seed	Suneson	Trangenic plants	43448124	42701698	Paired	Horn et al., 2016
SRR2154360	Seed	Suneson	Trangenic plants	45021070	44282203	Paired	Horn et al., 2016
SRR2154521	Seed	Suneson	Trangenic plants	49095854	47542184	Paired	Horn et al., 2016
SRR2154522	Seed	Suneson	Trangenic plants	47551743	46017055	Paired	Horn et al., 2016
SRR2154523	Seed	Suneson	Trangenic plants	44415416	42091885	Paired	Horn et al., 2016
SRR2154524	Seed	Suneson	Trangenic plants	53679926	51297404	Paired	Horn et al., 2016
SRR2154525	Seed	Suneson	Trangenic plants	63834131	61516429	Paired	Horn et al., 2016
SRR2154526	Seed	Suneson	Trangenic plants	52599399	51731892	Paired	Horn et al., 2016
SRR2154828	Seed	Suneson	Trangenic plants	47682785	47057016	Paired	Horn et al., 2016
SRR2154829	Seed	Suneson	Trangenic plants	49488997	48254109	Paired	Horn et al., 2016
SRR2154830	Seed	Suneson	Trangenic plants	53446576	52329177	Paired	Horn et al., 2016
SRR2154831	Seed	Suneson	Trangenic plants	49151765	48142956	Paired	Horn et al., 2016
SRR2154832	Seed	Suneson	Trangenic plants	41387795	40325421	Paired	Horn et al., 2016
SRR2154834	Seed	Suneson	WT	55001058	53872308	Paired	Horn et al., 2016
SRR2154835	Seed	Suneson	WT	42767261	41746836	Paired	Horn et al., 2016
SRR2154836	Seed	Suneson	WT	48278477	46227968	Paired	Horn et al., 2016
SRR2154837	Seed	Suneson	WT	46937792	46354094	Paired	Horn et al., 2016
SRR2154839	Seed	Suneson	WT	66456631	65035055	Paired	Horn et al., 2016
SRR2154840	Seed	Suneson	WT	55271842	54341596	Paired	Horn et al., 2016
SRR2154841	Seed	Suneson	WT	48166129	47189143	Paired	Horn et al., 2016
SRR2154842	Seed	Suneson	WT	52916001	51971511	Paired	Horn et al., 2016
SRR2154843	Seed	Suneson	WT	33294428	32792062	Paired	Horn et al., 2016
SRR2154844	Seed	Suneson	WT	38914509	37272330	Paired	Horn et al., 2016
SRR2154845	Seed	Suneson	WT	48167435	46486488	Paired	Horn et al., 2016
SRR1171888	Seed	DH55	WT	39582741	38910896	Paired	Kagale et al., 2014 and Kagale 2016
SRR1171890	Seed	DH55	WT	80475275	80160690	Paired	Kagale et al., 2014 and Kagale 2016
SRR1171891	Seed	DH55	WT	4121964	4052725	Paired	Kagale et al., 2014 and Kagale 2016
SRR1171954	Seed	DH55	WT	9741088	9514127	Single	Kagale et al., 2014 and Kagale 2016
SRR1171955	Seed	DH55	WT	8649303	8506390	Single	Kagale et al., 2014 and Kagale 2016
SRR1171956	Seed	DH55	WT	5004311	4778458	Single	Kagale et al., 2014 and Kagale 2016
SRR1171957	Seed	DH55	WT	6332913	5817222	Single	Kagale et al., 2014 and Kagale 2016
SRR1171959	Seed	DH55	WT	12989803	12746300	Single	Kagale et al., 2014 and Kagale 2016
SRR1171970	Seed	DH55	WT	9422302	9293520	Single	Kagale et al., 2014 and Kagale 2016
SRR1171971	Seed	DH55	WT	9371792	9145520	Single	Kagale et al., 2014 and Kagale 2016
SRR1171972	Seed	DH55	WT	14087950	13802723	Single	Kagale et al., 2014 and Kagale 2016
SRR1171973	Seed	DH55	WT	8213765	7966890	Single	Kagale et al., 2014 and Kagale 2016
SRR1171974	Seed	DH55	WT	9749138	9599761	Single	Kagale et al., 2014 and Kagale 2016
SRR1171975	Seed	DH55	WT	9261743	8992262	Single	Kagale et al., 2014 and Kagale 2016
SRR1171977	Seed	DH55	WT	9336564	9172871	Single	Kagale et al., 2014 and Kagale 2016
SRR935333	Seed	NA	WT	201700058	120532230	Single	NA
SRR1171920	Senescing leaf	DH55	WT	5056531	4980906	Single	Kagale et al., 2014 and Kagale 2016
SRR1171922	Senescing leaf	DH55	WT	10723747	10677816	Single	Kagale et al., 2014 and Kagale 2016
SRR1171923	Senescing leaf	DH55	WT	8823779	8539367	Single	Kagale et al., 2014 and Kagale 2016
SRR5920409	Shoot	NA	Salt stress	28139427	27022601	Single	NA
SRR5920410	Shoot	NA	Salt stress	41158126	40423924	Single	NA
SRR5920411	Shoot	NA	Salt stress	26820403	25898931	Single	NA
SRR5920412	Shoot	NA	WT	34464953	33566871	Single	NA
SRR5920413	Shoot	NA	WT	19697574	19025475	Single	NA
SRR5920414	Shoot	NA	WT	40120829	38734904	Single	NA
SRR935365	Stem	NA	WT	6347910	6258083	Single	NA
SRR1171925	Stem	DH55	WT	14425376	14351105	Single	Kagale et al., 2014 and Kagale 2016
SRR1171926	Stem	DH55	WT	10502745	10415537	Single	Kagale et al., 2014 and Kagale 2016
SRR1171927	Stem	DH55	WT	12561187	12436431	Single	Kagale et al., 2014 and Kagale 2016
SRR935370	Unknown	NA	Cold stress	19979574	19883654	Single	NA
SRR935371	Unknown	NA	WT	14090028	14039070	Single	NA
SRR935377	Unknown	NA	Salt stress	21662407	21564314	Single	NA
SRR935378	Unknown	NA	Cadmium stress	7087987	7059920	Single	NA
SRR935372	Unknown	NA	Cold stress	862391	840842	Single	NA
SRR935373	Unknown	NA	Drought stress	15061486	14964732	Single	NA
SRR935380	Unknown	NA	Drought stress	840280	817833	Single	NA
SRR935382	Unknown	NA	Salt stress	780053	752042	Single	NA
SRR935383	Unknown	NA	Cadmium stress	829111	804154	Single	NA
SRR935385	Unknown	NA	WT	728680	707844	Single	NA
SRR1171897	Young leaf	DH55	WT	8103845	8062012	Single	Kagale et al., 2014 and Kagale 2016
SRR1171899	Young leaf	DH55	WT	8000249	7940033	Single	Kagale et al., 2014 and Kagale 2016
SRR1171901	Young leaf	DH55	WT	17683363	17597630	Single	Kagale et al., 2014 and Kagale 2016
						Single
														0	0
														#DIV/0!	#DIV/0!
