# Supplementary material for: CamRegBase: a gene regulation database for the biofuel crop, Camelina sativa
Source: Database (Oxford). 2020 Dec 11;2020:baaa075. doi: 10.1093/database/baaa075 (PMC7731927; doi:10.1093/database/baaa075)
Supplement: baaa075_Supp [file baaa075_supp.zip › Supp_Table 2.xlsx]

## Sheet: Sheet1
Supplemental table 2. Summary of Seed-specific expression sample present in CamRegBase
Run	seed developmental stages (DAF/DPA)	Variety	Condition	Sample_Name	Replicate	Note	Reference
SRR1171954	4_12	DH55	WT	NA	Early_4_12	Early seed development (4-12 DPA)	Kagale2016
SRR1171955	4_12	DH55	WT	NA	Early_4_12	Early seed development (4-12 DPA)	Kagale2016
SRR1171956	4_12	DH55	WT	NA	Early_4_12	Early seed development (4-12 DPA)	Kagale2016
SRR2154327	10	Suneson	Trangenic plants	Csa-OH-A-10	Csa-OH-A-10	10 Days Post-Anthesis	Horn2016
SRR2154521	10	Suneson	Trangenic plants	Csa-OH-B-10	Csa-OH-B-10	10 Days Post-Anthesis	Horn2016
SRR2154834	10	Suneson	WT	Csa-WT-10	Csa-WT-10	10 Days Post-Anthesis	Horn2016
SRR2154328	12	Suneson	Trangenic plants	Csa-OH-A-12	Csa-OH-A-12	12 Days Post-Anthesis	Horn2016
SRR2154522	12	Suneson	Trangenic plants	Csa-OH-B-12	Csa-OH-B-12	12 Days Post-Anthesis	Horn2016
SRR2154835	12	Suneson	WT	Csa-WT-12	Csa-WT-12	12 Days Post-Anthesis	Horn2016
SRR2154330	14	Suneson	Trangenic plants	Csa-OH-A-14	Csa-OH-A-14	14 Days Post-Anthesis	Horn2016
SRR2154523	14	Suneson	Trangenic plants	Csa-OH-B-14	Csa-OH-B-14	14 Days Post-Anthesis	Horn2016
SRR2154836	14	Suneson	WT	Csa-WT-14	Csa-WT-14	14 Days Post-Anthesis	Horn2016
SRR2154332	16	Suneson	Trangenic plants	Csa-OH-A-16a	Csa-OH-A-16	16 Days Post-Anthesis	Horn2016
SRR2154333	16	Suneson	Trangenic plants	Csa-OH-A-16b	Csa-OH-A-16	16 Days Post-Anthesis	Horn2016
SRR2154524	16	Suneson	Trangenic plants	Csa-OH-B-16	Csa-OH-B-16	16 Days Post-Anthesis	Horn2016
SRR2154837	16	Suneson	WT	Csa-WT-16	Csa-WT-16	16 Days Post-Anthesis	Horn2016
SRR2154352	18	Suneson	Trangenic plants	Csa-OH-A-18	Csa-OH-A-18	18 Days Post-Anthesis	Horn2016
SRR2154525	18	Suneson	Trangenic plants	Csa-OH-B-18	Csa-OH-B-18	18 Days Post-Anthesis	Horn2016
SRR2154839	18	Suneson	WT	Csa-WT-18	Csa-WT-18	18 Days Post-Anthesis	Horn2016
SRR2154354	20	Suneson	Trangenic plants	Csa-OH-A-20a	Csa-OH-A-20	20 Days Post-Anthesis	Horn2016
SRR2154355	20	Suneson	Trangenic plants	Csa-OH-A-20b	Csa-OH-A-20	20 Days Post-Anthesis	Horn2016
SRR2154356	20	Suneson	Trangenic plants	Csa-OH-A-20c	Csa-OH-A-20	20 Days Post-Anthesis	Horn2016
SRR2154526	20	Suneson	Trangenic plants	Csa-OH-B-20a	Csa-OH-B-20	20 Days Post-Anthesis	Horn2016
SRR2154828	20	Suneson	Trangenic plants	Csa-OH-B-20b	Csa-OH-B-20	20 Days Post-Anthesis	Horn2016
SRR2154829	20	Suneson	Trangenic plants	Csa-OH-B-20c	Csa-OH-B-20	20 Days Post-Anthesis	Horn2016
SRR2154840	20	Suneson	WT	Csa-WT-20a	Csa-WT-20	20 Days Post-Anthesis	Horn2016
SRR2154841	20	Suneson	WT	Csa-WT-20b	Csa-WT-20	20 Days Post-Anthesis	Horn2016
SRR2154842	20	Suneson	WT	Csa-WT-20c	Csa-WT-20	20 Days Post-Anthesis	Horn2016
SRR1171959	16_21	DH55	WT	NA	Early_mid_16_21	Early mid seed development (16-21 DPA)	Kagale2016
SRR1171970	16_21	DH55	WT	NA	Early_mid_16_21	Early mid seed development (16-21 DPA)	Kagale2016
SRR2154358	22	Suneson	Trangenic plants	Csa-OH-A-22	Csa-OH-A-22	22 Days Post-Anthesis	Horn2016
SRR2154830	22	Suneson	Trangenic plants	Csa-OH-B-22	Csa-OH-B-22	22 Days Post-Anthesis	Horn2016
SRR2154843	22	Suneson	WT	Csa-WT-22	Csa-WT-22	22 Days Post-Anthesis	Horn2016
SRR2154359	24	Suneson	Trangenic plants	Csa-OH-A-24	Csa-OH-A-24	24 Days Post-Anthesis	Horn2016
SRR2154831	24	Suneson	Trangenic plants	Csa-OH-B-24	Csa-OH-B-24	24 Days Post-Anthesis	Horn2016
SRR2154844	24	Suneson	WT	Csa-WT-24	Csa-WT-24	24 Days Post-Anthesis	Horn2016
SRR2154360	26	Suneson	Trangenic plants	Csa-OH-A-26	Csa-OH-A-26	26 Days Post-Anthesis	Horn2016
SRR2154832	26	Suneson	Trangenic plants	Csa-OH-B-26	Csa-OH-B-26	26 Days Post-Anthesis	Horn2016
SRR2154845	26	Suneson	WT	Csa-WT-26	Csa-WT-26	26 Days Post-Anthesis	Horn2016
SRR1171971	25_29	DH55	WT	NA	Late_mid_25_29	Late mid seed development (25-29 DPA)	Kagale2016
SRR1171972	25_29	DH55	WT	NA	Late_mid_25_29	Late mid seed development (25-29 DPA)	Kagale2016
SRR1171973	25_29	DH55	WT	NA	Late_mid_25_29	Late mid seed development (25-29 DPA)	Kagale2016
SRR1171974	35_39	DH55	WT	NA	Late_35_39	Late seed development (35-39 DPA)	Kagale2016
SRR1171975	35_39	DH55	WT	NA	Late_35_39	Late seed development (35-39 DPA)	Kagale2016
SRR1171977	35_39	DH55	WT	NA	Late_35_39	Late seed development (35-39 DPA)	Kagale2016
SRR1171888	40	DH55	WT	NA	Germinated	Germinated seed	Kagale2016
SRR1171890	40	DH55	WT	NA	Germinated	Germinated seed	Kagale2016
SRR1171891	40	DH55	WT	NA	Germinated	Germinated seed	Kagale2016
